# Supplementary material for: Distinct Cardiac Transcriptional Profiles Defining Pregnancy and Exercise
Source: PLoS One. 2012 Jul 31;7(7):e42297. doi: 10.1371/journal.pone.0042297 (PMC3409173; doi:10.1371/journal.pone.0042297)
Supplement: Dataset S1 — Gene expression statistics by gene across all comparisons. This excel file contains the list of genes that are significant across the groups. Column C, Expression level graphs contain log-2 fold change to show up- and down-regulation of each group compared to NP/Sed. Doublets indicate microarray with qRT-PCR validation. Other fold change columns (E, G, I, K, M, O, Q, S, U, W, Y, AA, AC, AE, and AG) are ratios (not log2). The ‘best’ vs ‘average’ columns: The average statistic columns are blank if there is only one probe set for the gene. If there are multiple probe sets for the same gene the ‘best’ columns show the statistic for the ‘best’ probe set in terms of False Discovery Rate value and the ‘average’ columns show the average of all probe sets. *, A gene was considered differentially expressed across conditions if one of gene's probe set across the comparison Cyber-T PPDE local false discovery rate was ≥0.95 and the fold-change difference was ≥75% (log-2 fold-change absolute value ≥0.807). File may be slow to load due to embedded graphics. (XLSX) [file pone.0042297.s001.xlsx]

## Sheet: EunheeGenesByAnalysis WithGraph
Symbol	GeneName	Expression Level Graphs (log-2 fold-change) order: 7EX, 21EX, MP, LP, 0PP. *note: doublets indicate microarray+qRT-PCR values	7EX (*, significant)	best probe set fold change ratio /control (not log-2)	best probe set FDR (False Discovery Rate)	average probe set fold change	average FDR	rtPCR fold change	rtPCR stat	21EX (*, significant)	best probe set fold change ratio /control (not log-2)	best probe set FDR (False Discovery Rate)	average probe set fold change	average FDR	rtPCR fold change	rtPCR stat	MP (*, significant)	best probe set fold change ratio /control (not log-2)	best probe set FDR (False Discovery Rate)	average probe set fold change	average FDR	rtPCR fold change	rtPCR stat	LP (*, significant)	best probe set fold change ratio /control (not log-2)	best probe set FDR (False Discovery Rate)	average probe set fold change	average FDR	rtPCR fold change	rtPCR stat	0PP (*, significant)	best probe set fold change ratio /control (not log-2)	best probe set FDR (False Discovery Rate)	average probe set fold change	average FDR	rtPCR fold change	rtPCR stat	Ontology: BBID	Biocarta	COG Ontology	GO Biological Process	GO Molecular Function	GO Cellular Component	Interpro	KEGG	PIR Superfamily	PIR Keywords	SMART	UP Seq Feature
Acta1	"actin, alpha 1, skeletal muscle"		*	2.666	0.999997			2.605	0.19		1.585	0.996534			1.524	0.269		1.116	0.134272			0.797	0.13		1.065	0.060302			1	0.158	*	1.768	0.997476			1.6	0.247	m_actinYPathway:Y branching of actin filaments,m_agrPathway:Agrin in Postsynaptic Differentiation,m_ephA4Pathway:Eph Kinases and ephrins support platelet aggregation,m_hsp27Pathway:Stress Induction of HSP Regulation,m_integrinPathway:Integrin Signaling Pathway,m_malPathway:Role of MAL in Rho-Mediated Activation of SRF,m_mCalpainPathway:mCalpain and friends in Cell motility,m_metPathway:Signaling …		GO:0007010~cytoskeleton organization,GO:0007015~actin filament organization,GO:0007517~muscle organ development,GO:0007519~skeletal muscle tissue development,GO:0010927~cellular component assembly involved in morphogenesis,GO:0014706~striated muscle tissue development,GO:0014866~skeletal myofibril assembly,GO:0030029~actin filament-based process,GO:0030036~actin cytoskeleton organization,GO:00302…	GO:0001725~stress fiber,GO:0005856~cytoskeleton,GO:0005865~striated muscle thin filament,GO:0005884~actin filament,GO:0015629~actin cytoskeleton,GO:0030016~myofibril,GO:0030017~sarcomere,GO:0032432~actin filament bundle,GO:0042641~actomyosin,GO:0043228~non-membrane-bounded organelle,GO:0043232~intracellular non-membrane-bounded organelle,GO:0043292~contractile fiber,GO:0044430~cytoskeletal part,G…	IPR004000:Actin/actin-like,IPR004001:Actin, conserved site,	GO:0000166~nucleotide binding,GO:0001882~nucleoside binding,GO:0001883~purine nucleoside binding,GO:0005524~ATP binding,GO:0017076~purine nucleotide binding,GO:0030554~adenyl nucleotide binding,GO:0032553~ribonucleotide binding,GO:0032555~purine ribonucleotide binding,GO:0032559~adenyl ribonucleotide binding,		PIRSF002337:Actin,	SM00268:ACTIN,	chain:Actin, alpha skeletal muscle,modified residue,propeptide:Removed in mature form,	acetylated amino end,acetylation,atp-binding,cytoplasm,cytoskeleton,methylated amino acid,methylation,muscle contraction,muscle protein,nucleotide-binding,phosphoprotein,skeletal muscle,	(null)
Adamts1	"a disintegrin-like and metallopeptidase (reprolysin type) with thrombospondin type 1 motif, 1"			1.03	0.01116						1.037	0.05977						1.708	0.99921					*	1.947	0.998984					*	1.892	0.999876								GO:0001542~ovulation from ovarian follicle,GO:0001655~urogenital system development,GO:0001822~kidney development,GO:0003006~reproductive developmental process,GO:0003007~heart morphogenesis,GO:0006508~proteolysis,GO:0007276~gamete generation,GO:0007292~female gamete generation,GO:0007507~heart development,GO:0007548~sex differentiation,GO:0008406~gonad development,GO:0008585~female gonad develop…	GO:0001871~pattern binding,GO:0004175~endopeptidase activity,GO:0004222~metalloendopeptidase activity,GO:0005539~glycosaminoglycan binding,GO:0008201~heparin binding,GO:0008233~peptidase activity,GO:0008237~metallopeptidase activity,GO:0008270~zinc ion binding,GO:0030246~carbohydrate binding,GO:0030247~polysaccharide binding,GO:0043167~ion binding,GO:0043169~cation binding,GO:0046872~metal ion bi…	GO:0005576~extracellular region,GO:0005578~proteinaceous extracellular matrix,GO:0005604~basement membrane,GO:0031012~extracellular matrix,GO:0031410~cytoplasmic vesicle,GO:0031982~vesicle,GO:0044420~extracellular matrix part,GO:0044421~extracellular region part,	IPR000884:Thrombospondin, type 1 repeat,IPR001590:Peptidase M12B, ADAM/reprolysin,IPR002870:Peptidase M12B, propeptide,IPR006025:Peptidase M, neutral zinc metallopeptidases, zinc-binding site,IPR006586:ADAM, cysteine-rich,IPR008085:Thrombospondin, type 1 repeat, subgroup,IPR010294:ADAM-TS Spacer 1,IPR013273:Peptidase M12B, ADAM-TS,IPR013274:Peptidase M12B, ADAM-TS1,IPR018358:Disintegrin, conserve…			cleavage on pair of basic residues,disulfide bond,extracellular matrix,glycoprotein,heparin-binding,hydrolase,metal-binding,metalloprotease,Protease,repeat,Secreted,signal,zinc,zymogen,	SM00209:TSP1,SM00608:ACR,	chain:A disintegrin and metalloproteinase with thrombospondin motifs 1,compositionally biased region:Cys-rich,compositionally biased region:Poly-Arg,disulfide bond,domain:Disintegrin,domain:Peptidase M12B,domain:TSP type-1 1,domain:TSP type-1 2,domain:TSP type-1 3,glycosylation site:N-linked (GlcNAc...),metal ion-binding site:Zinc; catalytic,metal ion-binding site:Zinc; in inhibited form,mutagene…
Adipoq	"adiponectin, C1Q and collagen domain containing"			1.666	0.902562			1.97	0.117		1.268	0.582655			1.605	0.447	*	5.509	0.999631			7.59	2.731	*	2.415	0.984771			3.494	0.591	*	3.028	0.999925			3.578	0.416	m_vobesityPathway:Visceral Fat Deposits and the Metabolic Syndrome,		GO:0005996~monosaccharide metabolic process,GO:0006006~glucose metabolic process,GO:0006109~regulation of carbohydrate metabolic process,GO:0006111~regulation of gluconeogenesis,GO:0006461~protein complex assembly,GO:0006631~fatty acid metabolic process,GO:0006635~fatty acid beta-oxidation,GO:0009062~fatty acid catabolic process,GO:0009743~response to carbohydrate stimulus,GO:0009746~response to …	GO:0005576~extracellular region,GO:0005615~extracellular space,GO:0005783~endoplasmic reticulum,GO:0044421~extracellular region part,	IPR001073:Complement C1q protein,IPR008160:Collagen triple helix repeat,IPR008983:Tumour necrosis factor-like,	GO:0005179~hormone activity,	mmu03320:PPAR signaling pathway,mmu04920:Adipocytokine signaling pathway,mmu04930:Type II diabetes mellitus,	PIRSF002477:complement subcomponent C1q chain A,	SM00110:C1Q,	chain:Adiponectin,disulfide bond,domain:C1q,domain:Collagen-like,glycosylation site:O-linked (Gal...),modified residue,mutagenesis site,sequence conflict,sequence variant,signal peptide,site:Not glycosylated,site:Not hydroxylated,strand,turn,	3d-structure,collagen,direct protein sequencing,disulfide bond,glycoprotein,hormone,hydroxylation,polymorphism,repeat,Secreted,signal,	(null)
Ammecr1	"Alport syndrome, mental retardation, midface hypoplasia and elliptocytosis chromosomal region gene 1 homolog (human)"			0.627	0.981901	0.737	0.720459			*	0.489	0.999885	0.666	0.671604				0.811	0.414282	0.843	0.383755				0.946	0.109248	0.994	0.085595				1.204	0.654593	1.115	0.358795							IPR002733:AMMECR1,			PIRSF015650:uncharacterized conserved protein, AMMECR1 type,		chain:AMME syndrome candidate gene 1 protein homolog,compositionally biased region:Gly/Ser-rich,compositionally biased region:Poly-Ser,domain:AMMECR1,		(null)
Alas2	"aminolevulinic acid synthase 2, erythroid"			1.05	0.047138						1.128	0.433772					*	2.756	0.999997						0.785	0.658697						1.516	0.996881							Posttranslational modification, protein turnover, chaperones,	GO:0001666~response to hypoxia,GO:0002520~immune system development,GO:0006778~porphyrin metabolic process,GO:0006779~porphyrin biosynthetic process,GO:0006783~heme biosynthetic process,GO:0006873~cellular ion homeostasis,GO:0006879~cellular iron ion homeostasis,GO:0018130~heterocycle biosynthetic process,GO:0019725~cellular homeostasis,GO:0020027~hemoglobin metabolic process,GO:0030003~cellular …	GO:0003870~5-aminolevulinate synthase activity,GO:0016410~N-acyltransferase activity,GO:0016748~succinyltransferase activity,GO:0016749~N-succinyltransferase activity,GO:0016769~transferase activity, transferring nitrogenous groups,GO:0019842~vitamin binding,GO:0030170~pyridoxal phosphate binding,GO:0048037~cofactor binding,GO:0070279~vitamin B6 binding,	GO:0005739~mitochondrion,GO:0005740~mitochondrial envelope,GO:0005743~mitochondrial inner membrane,GO:0005759~mitochondrial matrix,GO:0019866~organelle inner membrane,GO:0031090~organelle membrane,GO:0031966~mitochondrial membrane,GO:0031967~organelle envelope,GO:0031974~membrane-enclosed lumen,GO:0031975~envelope,GO:0031980~mitochondrial lumen,GO:0043233~organelle lumen,GO:0044429~mitochondrial …	IPR001917:Aminotransferase, class-II, pyridoxal-phosphate binding site,IPR004839:Aminotransferase, class I and II,IPR010961:Tetrapyrrole biosynthesis, 5-aminolevulinic acid synthase,IPR015118:5-aminolevulinate synthase presequence,IPR015421:Pyridoxal phosphate-dependent transferase, major region, subdomain 1,	mmu00260:Glycine, serine and threonine metabolism,mmu00860:Porphyrin and chlorophyll metabolism,	PIRSF000444:5-aminolevulinate synthase,PIRSF500730:5-aminolevulinate synthase, vertebrate erythroid type,PIRSF800003:alpha-oxoamine synthase,	3d-structure,Acyltransferase,coenzyme A,heme biosynthesis,mitochondrial matrix,mitochondrion,phosphoprotein,porphyrin biosynthesis,pyridoxal phosphate,transferase,transit peptide,		chain:5-aminolevulinate synthase, erythroid- specific, mitochondrial,helix,modified residue,mutagenesis site,sequence conflict,transit peptide:Mitochondrion,turn,
Apbb1	"amyloid beta (A4) precursor protein-binding, family B, member 1"			1.184	0.618266	1.171	0.60731				1.23	0.886303	1.208	0.857518				1.249	0.904185	1.248	0.887155			*	1.755	0.999767	1.677	0.999474				1.355	0.955862	1.327	0.943073					GO:0000902~cell morphogenesis,GO:0000904~cell morphogenesis involved in differentiation,GO:0001558~regulation of cell growth,GO:0001764~neuron migration,GO:0006259~DNA metabolic process,GO:0006281~DNA repair,GO:0006282~regulation of DNA repair,GO:0006302~double-strand break repair,GO:0006325~chromatin organization,GO:0006350~transcription,GO:0006355~regulation of transcription, DNA-dependent,GO:0…	GO:0005886~plasma membrane,GO:0030027~lamellipodium,GO:0030426~growth cone,GO:0030427~site of polarized growth,GO:0031252~cell leading edge,GO:0042995~cell projection,GO:0043005~neuron projection,GO:0045202~synapse,	IPR001202:WW/Rsp5/WWP,IPR006020:Phosphotyrosine interaction region,IPR011993:Pleckstrin homology-type,	GO:0001540~beta-amyloid binding,GO:0008134~transcription factor binding,GO:0019899~enzyme binding,GO:0035035~histone acetyltransferase binding,	mmu05010:Alzheimers disease,		SM00456:WW,SM00462:PTB,	chain:Amyloid beta A4 precursor protein-binding family B member 1,compositionally biased region:Glu-rich,domain:PID 1,domain:PID 2,domain:WW,modified residue,mutagenesis site,sequence conflict,splice variant,	alternative splicing,Apoptosis,cell membrane,chromatin regulator,cytoplasm,DNA damage,membrane,nucleus,phosphoprotein,repeat,Transcription,transcription regulation,	(null)
Ash1l	"ash1 (absent, small, or homeotic)-like (Drosophila)"			0.576	0.999855	0.787	0.573637			*	0.521	0.99976	0.739	0.720618				0.577	0.999073	0.784	0.582606				0.752	0.865129	0.934	0.354973				0.692	0.991872	0.85	0.611045					GO:0006325~chromatin organization,GO:0006350~transcription,GO:0016568~chromatin modification,GO:0045449~regulation of transcription,GO:0051276~chromosome organization,	GO:0005886~plasma membrane,GO:0005911~cell-cell junction,GO:0005923~tight junction,GO:0016327~apicolateral plasma membrane,GO:0030054~cell junction,GO:0043296~apical junction complex,GO:0044459~plasma membrane part,GO:0070160~occluding junction,	IPR001025:Bromo adjacent region,IPR001214:SET,IPR001487:Bromodomain,IPR001965:Zinc finger, PHD-type,IPR003616:Post-SET zinc-binding region,IPR006560:AWS,IPR017956:AT hook, DNA-binding, conserved site,IPR018359:Bromodomain, conserved site,IPR019786:Zinc finger, PHD-type, conserved site,IPR019787:Zinc finger, PHD-finger,	GO:0003677~DNA binding,GO:0008170~N-methyltransferase activity,GO:0008270~zinc ion binding,GO:0008276~protein methyltransferase activity,GO:0016278~lysine N-methyltransferase activity,GO:0016279~protein-lysine N-methyltransferase activity,GO:0018024~histone-lysine N-methyltransferase activity,GO:0042054~histone methyltransferase activity,GO:0043167~ion binding,GO:0043169~cation binding,GO:0046872…	mmu00310:Lysine degradation,mmu04530:Tight junction,		SM00249:PHD,SM00297:BROMO,SM00317:SET,SM00384:AT_hook,SM00439:BAH,SM00508:PostSET,SM00570:AWS,	chain:Probable histone-lysine N- methyltransferase ASH1L,compositionally biased region:Pro-rich,compositionally biased region:Ser-rich,cross-link:Glycyl lysine isopeptide (Lys-Gly) (interchain with G-Cter in ubiquitin),DNA-binding region:A.T hook 1,DNA-binding region:A.T hook 2,DNA-binding region:A.T hook 3,domain:AWS,domain:BAH,domain:Bromo,domain:Post-SET,domain:SET,modified residue,sequence co…	activator,bromodomain,cell junction,chromatin regulator,direct protein sequencing,isopeptide bond,metal-binding,methyltransferase,nucleus,phosphoprotein,repeat,Tight junction,Transcription,transcription regulation,transferase,ubl conjugation,zinc,zinc-finger,	(null)
Aspm	"asp (abnormal spindle)-like, microcephaly associated (Drosophila)"		*	2.205	0.999988	1.219	0.268612				1.25	0.837406	1.07	0.204308				1.479	0.98743	1.12	0.323614				1.071	0.137046	1.023	0.073489				1.273	0.846091	1.033	0.220574				Cytoskeleton,	GO:0000087~M phase of mitotic cell cycle,GO:0000278~mitotic cell cycle,GO:0000279~M phase,GO:0000280~nuclear division,GO:0007049~cell cycle,GO:0007067~mitosis,GO:0007405~neuroblast proliferation,GO:0008283~cell proliferation,GO:0009786~regulation of asymmetric cell division,GO:0017145~stem cell division,GO:0021872~generation of neurons in the forebrain,GO:0021873~forebrain neuroblast division,GO:…	GO:0000922~spindle pole,GO:0005819~spindle,GO:0005856~cytoskeleton,GO:0015630~microtubule cytoskeleton,GO:0043228~non-membrane-bounded organelle,GO:0043232~intracellular non-membrane-bounded organelle,GO:0044430~cytoskeletal part,	IPR000048:IQ calmodulin-binding region,IPR001715:Calponin-like actin-binding,	GO:0005516~calmodulin binding,			SM00015:IQ,SM00033:CH,	chain:Abnormal spindle-like microcephaly- associated protein homolog,domain:CH 1,domain:CH 2,domain:IQ 1,domain:IQ 10,domain:IQ 11,domain:IQ 12,domain:IQ 13,domain:IQ 14,domain:IQ 15,domain:IQ 16,domain:IQ 17,domain:IQ 18,domain:IQ 19,domain:IQ 2,domain:IQ 20,domain:IQ 21,domain:IQ 22,domain:IQ 23,domain:IQ 24,domain:IQ 25,domain:IQ 26,domain:IQ 27,domain:IQ 28,domain:IQ 29,domain:IQ 3,domain:IQ …	calmodulin-binding,cell cycle,cell division,coiled coil,cytoplasm,mitosis,nucleus,phosphoprotein,repeat,	(null)
Atp5a1	"ATP synthase, H+ transporting, mitochondrial F1 complex, alpha subunit, isoform 1"			0.602	0.94977	0.849	0.326598				0.614	0.993454	0.847	0.361105				0.736	0.857035	0.882	0.341022			*	0.538	0.998373	0.844	0.484816				0.703	0.965336	0.881	0.404034					GO:0006091~generation of precursor metabolites and energy,GO:0006119~oxidative phosphorylation,GO:0006163~purine nucleotide metabolic process,GO:0006164~purine nucleotide biosynthetic process,GO:0006754~ATP biosynthetic process,GO:0006793~phosphorus metabolic process,GO:0006796~phosphate metabolic process,GO:0006811~ion transport,GO:0006812~cation transport,GO:0006818~hydrogen transport,GO:000914…	GO:0005739~mitochondrion,GO:0005740~mitochondrial envelope,GO:0005743~mitochondrial inner membrane,GO:0016469~proton-transporting two-sector ATPase complex,GO:0019866~organelle inner membrane,GO:0031090~organelle membrane,GO:0031966~mitochondrial membrane,GO:0031967~organelle envelope,GO:0031975~envelope,GO:0033178~proton-transporting two-sector ATPase complex, catalytic domain,GO:0044429~mitocho…	IPR000194:ATPase, F1/V1/A1 complex, alpha/beta subunit, nucleotide-binding domain,IPR000793:ATPase, F1/V1/A1 complex, alpha/beta subunit, C-terminal,IPR004100:ATPase, F1/V1/A1 complex, alpha/beta subunit, N-terminal,IPR005294:ATPase, F1 complex, alpha subunit,IPR020003:ATPase, F1/V1/A1 complex, alpha/beta subunit, nucleotide-binding domain, active site,	GO:0000166~nucleotide binding,GO:0001882~nucleoside binding,GO:0001883~purine nucleoside binding,GO:0005524~ATP binding,GO:0015077~monovalent inorganic cation transmembrane transporter activity,GO:0015078~hydrogen ion transmembrane transporter activity,GO:0015399~primary active transmembrane transporter activity,GO:0015405~P-P-bond-hydrolysis-driven transmembrane transporter activity,GO:0016820~h…	mmu00190:Oxidative phosphorylation,mmu05010:Alzheimers disease,mmu05012:Parkinsons disease,mmu05016:Huntingtons disease,	PIRSF001274:F-type ATP synthase, alpha/beta subunits/V-type ATPase, subunit B,		chain:ATP synthase subunit alpha, mitochondrial,modified residue,nucleotide phosphate-binding region:ATP,sequence conflict,site:Required for activity,transit peptide:Mitochondrion,	acetylation,ATP biosynthesis,atp synthesis,atp-binding,cf(1),direct protein sequencing,Hydrogen ion transport,hydrolase,ion transport,membrane,membrane-associated complex,mitochondrion,mitochondrion inner membrane,nucleotide binding,nucleotide-binding,oxidative phosphorylation,P-loop,phosphoprotein,Pyrrolidone carboxylic acid,transit peptide,transport,	(null)
Atp8a1	"ATPase, aminophospholipid transporter (APLT), class I, type 8A, member 1"		*	0.569	0.999044	0.777	0.622943			*	0.511	0.999342	0.839	0.415054				0.588	0.981162	0.835	0.40971				0.853	0.420306	0.911	0.225658				0.732	0.947442	0.86	0.519135					GO:0006163~purine nucleotide metabolic process,GO:0006164~purine nucleotide biosynthetic process,GO:0006754~ATP biosynthetic process,GO:0006869~lipid transport,GO:0009141~nucleoside triphosphate metabolic process,GO:0009142~nucleoside triphosphate biosynthetic process,GO:0009144~purine nucleoside triphosphate metabolic process,GO:0009145~purine nucleoside triphosphate biosynthetic process,GO:0009…	GO:0016021~integral to membrane,GO:0031224~intrinsic to membrane,GO:0031410~cytoplasmic vesicle,GO:0031982~vesicle,	IPR001757:ATPase, P-type, K/Mg/Cd/Cu/Zn/Na/Ca/Na/H-transporter,IPR005834:Haloacid dehalogenase-like hydrolase,IPR006539:ATPase, P-type, phospholipid-translocating, flippase,IPR008250:ATPase, P-type, ATPase-associated region,IPR018303:ATPase, P-type phosphorylation site,	GO:0000166~nucleotide binding,GO:0000287~magnesium ion binding,GO:0001882~nucleoside binding,GO:0001883~purine nucleoside binding,GO:0004012~phospholipid-translocating ATPase activity,GO:0005319~lipid transporter activity,GO:0005524~ATP binding,GO:0005548~phospholipid transporter activity,GO:0015247~aminophospholipid transporter activity,GO:0015399~primary active transmembrane transporter activit…				active site:4-aspartylphosphate intermediate,chain:Probable phospholipid-transporting ATPase IA,metal ion-binding site:Magnesium,modified residue,nucleotide phosphate-binding region:ATP,topological domain:Cytoplasmic,topological domain:Extracellular,transmembrane region,	atp-binding,cytoplasmic vesicle,hydrolase,magnesium,membrane,metal-binding,nucleotide-binding,phosphoprotein,transmembrane,	(null)
Atp8b1	"ATPase, class I, type 8B, member 1"			1.356	0.892312						1.363	0.942744						1.345	0.824375						1.435	0.925245					*	1.817	0.999476							GO:0006163~purine nucleotide metabolic process,GO:0006164~purine nucleotide biosynthetic process,GO:0006754~ATP biosynthetic process,GO:0006869~lipid transport,GO:0008202~steroid metabolic process,GO:0008206~bile acid metabolic process,GO:0009141~nucleoside triphosphate metabolic process,GO:0009142~nucleoside triphosphate biosynthetic process,GO:0009144~purine nucleoside triphosphate metabolic pr…	GO:0016021~integral to membrane,GO:0031224~intrinsic to membrane,	IPR001757:ATPase, P-type, K/Mg/Cd/Cu/Zn/Na/Ca/Na/H-transporter,IPR006539:ATPase, P-type, phospholipid-translocating, flippase,IPR008250:ATPase, P-type, ATPase-associated region,IPR018303:ATPase, P-type phosphorylation site,	GO:0000166~nucleotide binding,GO:0000287~magnesium ion binding,GO:0001882~nucleoside binding,GO:0001883~purine nucleoside binding,GO:0004012~phospholipid-translocating ATPase activity,GO:0005319~lipid transporter activity,GO:0005524~ATP binding,GO:0005548~phospholipid transporter activity,GO:0015247~aminophospholipid transporter activity,GO:0015399~primary active transmembrane transporter activit…				atp-binding,hydrolase,magnesium,membrane,metal-binding,nucleotide-binding,phosphoprotein,transmembrane,		active site:4-aspartylphosphate intermediate,chain:Probable phospholipid-transporting ATPase IC,metal ion-binding site:Magnesium,modified residue,sequence conflict,topological domain:Cytoplasmic,topological domain:Extracellular,transmembrane region,
Bambi	"BMP and activin membrane-bound inhibitor, homolog (Xenopus laevis)"			1.395	0.973438						1.493	0.998137						1.143	0.295788						1.551	0.99491					*	1.781	0.999752							GO:0007166~cell surface receptor linked signal transduction,GO:0007167~enzyme linked receptor protein signaling pathway,GO:0007178~transmembrane receptor protein serine/threonine kinase signaling pathway,GO:0007179~transforming growth factor beta receptor signaling pathway,	GO:0016021~integral to membrane,GO:0031224~intrinsic to membrane,	IPR009345:BMP and activin membrane-bound inhibitor,			PIRSF037456:BAMBI,PIRSF037456:BMP and activin membrane-bound inhibitor,		chain:BMP and activin membrane-bound inhibitor homolog,glycosylation site:N-linked (GlcNAc...),sequence conflict,signal peptide,topological domain:Cytoplasmic,topological domain:Extracellular,transmembrane region,	glycoprotein,membrane,signal,transmembrane,	(null)
Baz1b	"bromodomain adjacent to zinc finger domain, 1B"		*	0.562	0.999472	0.823	0.307593	0.85	0.06	*	0.477	0.999737	0.751	0.487722	0.74	0.07	*	0.533	0.993154	0.747	0.424384	0.39	0.05		0.757	0.559919	0.872	0.21602	0.62	0.08	*	0.564	0.998782	0.853	0.400934	0.54	0.07	m_vdrPathway:Control of Gene Expression by Vitamin D Receptor,		GO:0006325~chromatin organization,GO:0006333~chromatin assembly or disassembly,GO:0006338~chromatin remodeling,GO:0006350~transcription,GO:0006468~protein amino acid phosphorylation,GO:0006793~phosphorus metabolic process,GO:0006796~phosphate metabolic process,GO:0006974~response to DNA damage stimulus,GO:0016310~phosphorylation,GO:0016568~chromatin modification,GO:0016569~covalent chromatin modi…	GO:0000775~chromosome, centromeric region,GO:0000785~chromatin,GO:0000792~heterochromatin,GO:0000793~condensed chromosome,GO:0005694~chromosome,GO:0005721~centromeric heterochromatin,GO:0016585~chromatin remodeling complex,GO:0043228~non-membrane-bounded organelle,GO:0043232~intracellular non-membrane-bounded organelle,GO:0044427~chromosomal part,	IPR001487:Bromodomain,IPR001841:Zinc finger, RING-type,IPR001965:Zinc finger, PHD-type,IPR013136:WSTF/Acf1/Cbp146,IPR018359:Bromodomain, conserved site,IPR018500:DDT subgroup,IPR018501:DDT superfamily,IPR019786:Zinc finger, PHD-type, conserved site,IPR019787:Zinc finger, PHD-finger,	GO:0000166~nucleotide binding,GO:0001882~nucleoside binding,GO:0001883~purine nucleoside binding,GO:0003682~chromatin binding,GO:0004672~protein kinase activity,GO:0004713~protein tyrosine kinase activity,GO:0004715~non-membrane spanning protein tyrosine kinase activity,GO:0005524~ATP binding,GO:0008270~zinc ion binding,GO:0017076~purine nucleotide binding,GO:0030554~adenyl nucleotide binding,GO:…			SM00184:RING,SM00249:PHD,SM00297:BROMO,SM00571:DDT,	chain:Tyrosine-protein kinase BAZ1B,compositionally biased region:Lys-rich,domain:Bromo,domain:DDT,domain:WAC,modified residue,region of interest:Mediates the tyrosine-protein kinase activity,sequence conflict,short sequence motif:C motif,splice variant,zinc finger region:PHD-type,	acetylation,alternative splicing,atp-binding,bromodomain,coiled coil,DNA damage,kinase,metal-binding,nucleotide-binding,nucleus,phosphoprotein,Transcription,transcription regulation,transferase,tyrosine-protein kinase,zinc,zinc-finger,	(null)
Bdh1	"3-hydroxybutyrate dehydrogenase, type 1"		*	2.442	0.999514	1.947	0.998714			*	2.148	0.99863	1.839	0.998792				1.563	0.816618	1.327	0.484305			*	1.763	0.964472	1.481	0.792807			*	2.113	0.989869	1.724	0.95686					GO:0055114~oxidation reduction,	GO:0005739~mitochondrion,GO:0005740~mitochondrial envelope,GO:0005743~mitochondrial inner membrane,GO:0005759~mitochondrial matrix,GO:0019866~organelle inner membrane,GO:0031090~organelle membrane,GO:0031966~mitochondrial membrane,GO:0031967~organelle envelope,GO:0031974~membrane-enclosed lumen,GO:0031975~envelope,GO:0031980~mitochondrial lumen,GO:0043233~organelle lumen,GO:0044429~mitochondrial …	IPR002198:Short-chain dehydrogenase/reductase SDR,IPR002347:Glucose/ribitol dehydrogenase,IPR016040:NAD(P)-binding domain,	GO:0003858~3-hydroxybutyrate dehydrogenase activity,	mmu00072:Synthesis and degradation of ketone bodies,mmu00650:Butanoate metabolism,			active site:Proton acceptor,binding site:Substrate,chain:D-beta-hydroxybutyrate dehydrogenase, mitochondrial,modified residue,nucleotide phosphate-binding region:NAD,sequence conflict,transit peptide:Mitochondrion,	acetylation,allosteric enzyme,direct protein sequencing,mitochondrion,nad,oxidoreductase,transit peptide,	(null)
Bpgm	"2,3-bisphosphoglycerate mutase"			1.227	0.841432	1.206	0.628098				1.237	0.912882	1.225	0.715873			*	1.903	0.999745	1.662	0.983828				1.065	0.099153	1.028	0.044882				1.486	0.990539	1.389	0.977987						GO:0002520~immune system development,GO:0005996~monosaccharide metabolic process,GO:0006006~glucose metabolic process,GO:0006007~glucose catabolic process,GO:0006091~generation of precursor metabolites and energy,GO:0006096~glycolysis,GO:0016052~carbohydrate catabolic process,GO:0019318~hexose metabolic process,GO:0019320~hexose catabolic process,GO:0030097~hemopoiesis,GO:0030099~myeloid cell dif…	GO:0004082~bisphosphoglycerate mutase activity,GO:0004083~2,3-bisphospho-D-glycerate 2-phosphohydrolase activity,GO:0004619~phosphoglycerate mutase activity,GO:0016791~phosphatase activity,GO:0016866~intramolecular transferase activity,GO:0016868~intramolecular transferase activity, phosphotransferases,GO:0034416~bisphosphoglycerate phosphatase activity,		IPR001345:Phosphoglycerate/bisphosphoglycerate mutase,IPR005952:Phosphoglycerate mutase 1,IPR013078:Phosphoglycerate mutase,	mmu00010:Glycolysis / Gluconeogenesis,	PIRSF001490:cofactor-dependent phosphoglycerate mutase,	erythroid differentiation,glycolysis,homodimer,hydrolase,intramolecular transferase,Isomerase,phosphohistidine,phosphoprotein,phosphoric monoester hydrolase,		active site:Tele-phosphohistidine intermediate,chain:Bisphosphoglycerate mutase,site:Interaction with carboxyl group of phosphoglycerates,
Cacna2d1	"calcium channel, voltage-dependent, alpha2/delta subunit 1"			0.646	0.988616	0.828	0.773458			*	0.457	0.99981	0.709	0.805569				0.65	0.958958	0.819	0.606503				1.214	0.601526	1.004	0.279782				1.345	0.965655	0.975	0.516987					GO:0006811~ion transport,GO:0006812~cation transport,GO:0006816~calcium ion transport,GO:0010959~regulation of metal ion transport,GO:0015674~di-, tri-valent inorganic cation transport,GO:0030001~metal ion transport,GO:0043269~regulation of ion transport,GO:0051924~regulation of calcium ion transport,	GO:0005783~endoplasmic reticulum,GO:0005886~plasma membrane,GO:0016021~integral to membrane,GO:0016528~sarcoplasm,GO:0016529~sarcoplasmic reticulum,GO:0030315~T-tubule,GO:0031224~intrinsic to membrane,GO:0042383~sarcolemma,GO:0044459~plasma membrane part,	IPR002035:von Willebrand factor, type A,IPR004010:Cache,IPR013608:VWA N-terminal,IPR013680:Voltage-dependent calcium channel, alpha-2/delta subunit, conserved region,	GO:0005216~ion channel activity,GO:0005244~voltage-gated ion channel activity,GO:0005261~cation channel activity,GO:0005262~calcium channel activity,GO:0005509~calcium ion binding,GO:0015267~channel activity,GO:0022803~passive transmembrane transporter activity,GO:0022832~voltage-gated channel activity,GO:0022836~gated channel activity,GO:0022838~substrate specific channel activity,GO:0043167~ion…	mmu04010:MAPK signaling pathway,mmu04260:Cardiac muscle contraction,mmu05410:Hypertrophic cardiomyopathy (HCM),mmu05412:Arrhythmogenic right ventricular cardiomyopathy (ARVC),mmu05414:Dilated cardiomyopathy,	PIRSF002446:voltage-dependent calcium channel, fused alpha-2/delta subunits,	SM00327:VWA,	chain:Voltage-dependent calcium channel subunit alpha-2-1,chain:Voltage-dependent calcium channel subunit alpha-2/delta-1,chain:Voltage-dependent calcium channel subunit delta-1,domain:Cache,domain:VWFA,glycosylation site:N-linked (GlcNAc...),metal ion-binding site:Divalent metal cation,short sequence motif:MIDAS-like motif,signal peptide,splice variant,topological domain:Cytoplasmic,topological …	alternative splicing,calcium,calcium channel,calcium transport,disulfide bond,glycoprotein,ion transport,ionic channel,membrane,metal-binding,signal,transmembrane,transport,voltage-gated channel,	(null)
Ctnnb1	"catenin (cadherin associated protein), beta 1"			0.609	0.933186	0.867	0.348551	0.814	0.023		0.649	0.937265	0.895	0.487932	0.961	0.077	*	0.503	0.995204	0.726	0.559807	0.631	0.041		0.684	0.589545	0.87	0.22858	0.684	0.04		0.775	0.617483	0.941	0.264105	0.813	0.067	m_cell2cellPathway:Cell to Cell Adhesion Signaling,m_gsk3Pathway:Inactivation of Gsk3 by AKT causes accumulation of b-catenin in Alveolar Macrophages,m_pitx2Pathway:Multi-step Regulation of Transcription by Pitx2,m_ps1Pathway:Presenilin action in Notch and Wnt signaling,m_tffPathway:Trefoil Factors Initiate Mucosal Healing,m_wntPathway:WNT Signaling Pathway,		GO:0000122~negative regulation of transcription from RNA polymerase II promoter,GO:0000902~cell morphogenesis,GO:0000904~cell morphogenesis involved in differentiation,GO:0001501~skeletal system development,GO:0001525~angiogenesis,GO:0001568~blood vessel development,GO:0001569~patterning of blood vessels,GO:0001654~eye development,GO:0001655~urogenital system development,GO:0001702~gastrulation w…	GO:0000267~cell fraction,GO:0005624~membrane fraction,GO:0005626~insoluble fraction,GO:0005654~nucleoplasm,GO:0005667~transcription factor complex,GO:0005856~cytoskeleton,GO:0005886~plasma membrane,GO:0005902~microvillus,GO:0005911~cell-cell junction,GO:0005912~adherens junction,GO:0005913~cell-cell adherens junction,GO:0005916~fascia adherens,GO:0014704~intercalated disc,GO:0016323~basolateral p…	IPR000225:Armadillo,IPR011989:Armadillo-like helical,IPR013284:Beta-catenin,	GO:0003677~DNA binding,GO:0003682~chromatin binding,GO:0003690~double-stranded DNA binding,GO:0003700~transcription factor activity,GO:0003712~transcription cofactor activity,GO:0003713~transcription coactivator activity,GO:0008134~transcription factor binding,GO:0016563~transcription activator activity,GO:0019899~enzyme binding,GO:0019902~phosphatase binding,GO:0019903~protein phosphatase bindin…	mmu04310:Wnt signaling pathway,mmu04510:Focal adhesion,mmu04520:Adherens junction,mmu04530:Tight junction,mmu04670:Leukocyte transendothelial migration,mmu04916:Melanogenesis,mmu05200:Pathways in cancer,mmu05210:Colorectal cancer,mmu05213:Endometrial cancer,mmu05215:Prostate cancer,mmu05216:Thyroid cancer,mmu05217:Basal cell carcinoma,mmu05412:Arrhythmogenic right ventricular cardiomyopathy (ARVC…		SM00185:ARM,	chain:Catenin beta-1,helix,modified residue,region of interest:Interaction with SCRIB,repeat:ARM 1,repeat:ARM 10,repeat:ARM 11,repeat:ARM 12,repeat:ARM 2,repeat:ARM 3,repeat:ARM 4,repeat:ARM 5,repeat:ARM 6,repeat:ARM 7,repeat:ARM 8,repeat:ARM 9,sequence conflict,strand,turn,	3d-structure,activator,cell adhesion,cell junction,cytoplasm,cytoskeleton,nucleus,phosphoprotein,repeat,Transcription,transcription regulation,ubl conjugation,wnt signaling pathway,	(null)
Cebpd	"CCAAT/enhancer binding protein (C/EBP), delta"			0.913	0.147067	0.98	0.082269				1.349	0.80591	1.117	0.514522			*	1.959	0.996632	1.525	0.761717			*	2.231	0.993609	1.555	0.56658				1.512	0.891177	1.262	0.517708						GO:0006350~transcription,GO:0006355~regulation of transcription, DNA-dependent,GO:0006357~regulation of transcription from RNA polymerase II promoter,GO:0009891~positive regulation of biosynthetic process,GO:0010557~positive regulation of macromolecule biosynthetic process,GO:0010604~positive regulation of macromolecule metabolic process,GO:0010628~positive regulation of gene expression,GO:003132…	GO:0003677~DNA binding,GO:0003700~transcription factor activity,GO:0003702~RNA polymerase II transcription factor activity,GO:0003704~specific RNA polymerase II transcription factor activity,GO:0010843~promoter binding,GO:0030528~transcription regulator activity,GO:0042802~identical protein binding,GO:0042803~protein homodimerization activity,GO:0043565~sequence-specific DNA binding,GO:0046982~pr…		IPR004827:Basic-leucine zipper (bZIP) transcription factor,IPR011700:Basic leucine zipper,IPR016468:CCAAT/enhancer-binding,		PIRSF005879:CCAAT/enhancer-binding,PIRSF005879:CCAAT/enhancer-binding protein,	activator,DNA binding,dna-binding,isopeptide bond,nucleus,Transcription,transcription regulation,ubl conjugation,	SM00338:BRLZ,	chain:CCAAT/enhancer-binding protein delta,cross-link:Glycyl lysine isopeptide (Lys-Gly) (interchain with G-Cter in SUMO),DNA-binding region:Basic motif,domain:Leucine-zipper,sequence conflict,
Cdc73	"cell division cycle 73, Paf1/RNA polymerase II complex component, homolog (S. cerevisiae)"			0.643	0.955932	0.871	0.310708			*	0.494	0.997504	0.849	0.417493				0.587	0.966668	0.876	0.279555				0.665	0.905689	0.911	0.25315				0.803	0.82969	0.948	0.488717					GO:0006350~transcription,GO:0007049~cell cycle,		IPR007852:RNA polymerase II accessory factor, Cdc73,			PIRSF037563:PIRSF037563,		chain:Parafibromin,compositionally biased region:Poly-Ile,modified residue,short sequence motif:Nuclear localization signal,	acetylation,cell cycle,nucleus,phosphoprotein,Transcription,tumor suppressor,	(null)
Col3a1	"collagen, type III, alpha 1"			1.452	0.973685	1.281	0.647611				1.263	0.86284	1.14	0.453153				1.305	0.776312	1.276	0.757951			*	0.493	0.999465	0.55	0.998625				1.075	0.193539	1.052	0.130165					GO:0001568~blood vessel development,GO:0001944~vasculature development,GO:0030198~extracellular matrix organization,GO:0030199~collagen fibril organization,GO:0043062~extracellular structure organization,GO:0048565~gut development,	GO:0005576~extracellular region,GO:0005578~proteinaceous extracellular matrix,GO:0005581~collagen,GO:0005583~fibrillar collagen,GO:0005586~collagen type III,GO:0031012~extracellular matrix,GO:0044420~extracellular matrix part,GO:0044421~extracellular region part,	IPR000885:Fibrillar collagen, C-terminal,IPR001007:von Willebrand factor, type C,IPR008160:Collagen triple helix repeat,	GO:0005198~structural molecule activity,GO:0005201~extracellular matrix structural constituent,GO:0019838~growth factor binding,GO:0046332~SMAD binding,GO:0048407~platelet-derived growth factor binding,	mmu04510:Focal adhesion,mmu04512:ECM-receptor interaction,	PIRSF002255:collagen alpha 1(I) chain,	SM00038:COLFI,SM00214:VWC,	chain:alpha-1 type III collagen,chain:Collagen alpha-1(III) chain,disulfide bond,domain:Fibrillar collagen NC1,domain:VWFC,glycosylation site:O-linked (Gal...),modified residue,propeptide:C-terminal propeptide,propeptide:N-terminal propeptide,region of interest:Nonhelical region (N-terminal),region of interest:Triple-helical region,signal peptide,	coiled coil,collagen,disulfide bond,extracellular matrix,glycoprotein,hydroxylation,phosphoprotein,repeat,Secreted,signal,sulfoprotein,trimer,triple helix,	(null)
Col15a1	"collagen, type XV, alpha 1"			1.007	0.001027						1.019	0.019592						1.054	0.045814					*	0.547	0.999768						0.912	0.44271							GO:0007155~cell adhesion,GO:0022610~biological adhesion,	GO:0005576~extracellular region,GO:0005578~proteinaceous extracellular matrix,GO:0005604~basement membrane,GO:0031012~extracellular matrix,GO:0044420~extracellular matrix part,GO:0044421~extracellular region part,	IPR001791:Laminin G,IPR003129:Laminin G, thrombospondin-type, N-terminal,IPR008160:Collagen triple helix repeat,IPR010515:Collagenase NC10 and endostatin,IPR012680:Laminin G, subdomain 2,IPR016186:C-type lectin-like,	GO:0005198~structural molecule activity,			SM00210:TSPN,SM00282:LamG,	chain:Collagen alpha-1(XV) chain,chain:Endostatin,disulfide bond,domain:TSP N-terminal,glycosylation site:N-linked (GlcNAc...),helix,region of interest:Nonhelical region 1 (NC1),region of interest:Nonhelical region 2 (NC2),region of interest:Nonhelical region 3 (NC3),region of interest:Nonhelical region 4 (NC4),region of interest:Nonhelical region 5 (NC5),region of interest:Nonhelical region 6 (N…	3d-structure,cell adhesion,collagen,disulfide bond,extracellular matrix,glycoprotein,hydroxylation,repeat,Secreted,signal,	(null)
Cyp1a1	"cytochrome P450, family 1, subfamily a, polypeptide 1"			1.342	0.849123						0.937	0.087598						1.591	0.97186					*	2.482	0.97875						1.093	0.192675							Secondary metabolites biosynthesis, transport, and catabolism,	GO:0006800~oxygen and reactive oxygen species metabolic process,GO:0006805~xenobiotic metabolic process,GO:0009404~toxin metabolic process,GO:0009410~response to xenobiotic stimulus,GO:0018894~dibenzo-p-dioxin metabolic process,GO:0018904~organic ether metabolic process,GO:0019748~secondary metabolic process,GO:0042537~benzene and derivative metabolic process,GO:0042743~hydrogen peroxide metaboli…	GO:0005506~iron ion binding,GO:0009055~electron carrier activity,GO:0016712~oxidoreductase activity, acting on paired donors, with incorporation or reduction of molecular oxygen, reduced flavin or flavoprotein as one donor, and incorporation of one atom of oxygen,GO:0020037~heme binding,GO:0043167~ion binding,GO:0043169~cation binding,GO:0046872~metal ion binding,GO:0046906~tetrapyrrole binding,G…	GO:0000267~cell fraction,GO:0005624~membrane fraction,GO:0005626~insoluble fraction,GO:0005783~endoplasmic reticulum,GO:0005792~microsome,GO:0019898~extrinsic to membrane,GO:0042598~vesicular fraction,	IPR001128:Cytochrome P450,IPR002401:Cytochrome P450, E-class, group I,IPR008066:Cytochrome P450, E-class, group I, CYP1,IPR017972:Cytochrome P450, conserved site,IPR017973:Cytochrome P450, C-terminal region,	mmu00140:Steroid hormone biosynthesis,mmu00380:Tryptophan metabolism,mmu00830:Retinol metabolism,mmu00980:Metabolism of xenobiotics by cytochrome P450,	PIRSF000045:cytochrome P450 CYP2D6,	chromoprotein,direct protein sequencing,electron transfer,endoplasmic reticulum,heme,iron,membrane,metal-binding,metalloprotein,microsome,Monooxygenase,oxidoreductase,phosphoprotein,transmembrane protein,		chain:Cytochrome P450 1A1,metal ion-binding site:Iron (heme axial ligand),modified residue,
Cyp1b1	"cytochrome P450, family 1, subfamily b, polypeptide 1"			1.114	0.187364	1.027	0.065154				0.924	0.203644	0.995	0.100311				1.255	0.64794	1.131	0.279978			*	1.808	0.966659	1.41	0.639841				1.085	0.230434	1.03	0.134954				Secondary metabolites biosynthesis, transport, and catabolism,	GO:0006805~xenobiotic metabolic process,GO:0008202~steroid metabolic process,GO:0008210~estrogen metabolic process,GO:0009404~toxin metabolic process,GO:0009410~response to xenobiotic stimulus,GO:0010033~response to organic substance,GO:0010817~regulation of hormone levels,GO:0018894~dibenzo-p-dioxin metabolic process,GO:0018904~organic ether metabolic process,GO:0019748~secondary metabolic proce…	GO:0000267~cell fraction,GO:0005624~membrane fraction,GO:0005626~insoluble fraction,GO:0005783~endoplasmic reticulum,GO:0005792~microsome,GO:0019898~extrinsic to membrane,GO:0042598~vesicular fraction,	IPR001128:Cytochrome P450,IPR002401:Cytochrome P450, E-class, group I,IPR017972:Cytochrome P450, conserved site,IPR017973:Cytochrome P450, C-terminal region,	GO:0005506~iron ion binding,GO:0009055~electron carrier activity,GO:0016712~oxidoreductase activity, acting on paired donors, with incorporation or reduction of molecular oxygen, reduced flavin or flavoprotein as one donor, and incorporation of one atom of oxygen,GO:0020037~heme binding,GO:0043167~ion binding,GO:0043169~cation binding,GO:0046872~metal ion binding,GO:0046906~tetrapyrrole binding,G…	mmu00140:Steroid hormone biosynthesis,mmu00380:Tryptophan metabolism,mmu00980:Metabolism of xenobiotics by cytochrome P450,	PIRSF000045:cytochrome P450 CYP2D6,		chain:Cytochrome P450 1B1,metal ion-binding site:Iron (heme axial ligand),sequence conflict,	chromoprotein,endoplasmic reticulum,heme,iron,membrane,metal-binding,metalloprotein,microsome,Monooxygenase,oxidoreductase,	(null)
Cyp2e1	"cytochrome P450, family 2, subfamily e, polypeptide 1"			0.994	0.000389						0.857	0.433717						1.857	0.712378					*	1.753	0.994023						1.357	0.778594					m_AcetaminophenPathway:Mechanism of Acetaminophen Activity and Toxicity,m_nuclearRsPathway:Nuclear Receptors in Lipid Metabolism and Toxicity,	Secondary metabolites biosynthesis, transport, and catabolism,	GO:0055114~oxidation reduction,	GO:0000267~cell fraction,GO:0005624~membrane fraction,GO:0005626~insoluble fraction,GO:0005783~endoplasmic reticulum,GO:0005792~microsome,GO:0019898~extrinsic to membrane,GO:0042598~vesicular fraction,	IPR001128:Cytochrome P450,IPR002401:Cytochrome P450, E-class, group I,IPR008070:Cytochrome P450, E-class, group I, CYP2E-like,IPR017972:Cytochrome P450, conserved site,IPR017973:Cytochrome P450, C-terminal region,	GO:0005506~iron ion binding,GO:0009055~electron carrier activity,GO:0016712~oxidoreductase activity, acting on paired donors, with incorporation or reduction of molecular oxygen, reduced flavin or flavoprotein as one donor, and incorporation of one atom of oxygen,GO:0020037~heme binding,GO:0043167~ion binding,GO:0043169~cation binding,GO:0046872~metal ion binding,GO:0046906~tetrapyrrole binding,G…	mmu00590:Arachidonic acid metabolism,mmu00591:Linoleic acid metabolism,mmu00980:Metabolism of xenobiotics by cytochrome P450,mmu00982:Drug metabolism,	PIRSF000045:cytochrome P450 CYP2D6,		chain:Cytochrome P450 2E1,metal ion-binding site:Iron (heme axial ligand),modified residue,	chromoprotein,electron transfer,endoplasmic reticulum,heme,iron,membrane,metal-binding,metalloprotein,microsome,Monooxygenase,nadp,oxidoreductase,phosphoprotein,transmembrane protein,	(null)
Cyp4b1	"cytochrome P450, family 4, subfamily b, polypeptide 1"			1.241	0.864661						1.335	0.989202						1.205	0.688545					*	1.845	0.999835						1.468	0.989247					m_nuclearRsPathway:Nuclear Receptors in Lipid Metabolism and Toxicity,	Secondary metabolites biosynthesis, transport, and catabolism,	GO:0055114~oxidation reduction,	GO:0000267~cell fraction,GO:0005624~membrane fraction,GO:0005626~insoluble fraction,GO:0005783~endoplasmic reticulum,GO:0005792~microsome,GO:0019898~extrinsic to membrane,GO:0042598~vesicular fraction,	IPR001128:Cytochrome P450,IPR002401:Cytochrome P450, E-class, group I,IPR017972:Cytochrome P450, conserved site,IPR017973:Cytochrome P450, C-terminal region,	GO:0005506~iron ion binding,GO:0009055~electron carrier activity,GO:0016712~oxidoreductase activity, acting on paired donors, with incorporation or reduction of molecular oxygen, reduced flavin or flavoprotein as one donor, and incorporation of one atom of oxygen,GO:0020037~heme binding,GO:0043167~ion binding,GO:0043169~cation binding,GO:0046872~metal ion binding,GO:0046906~tetrapyrrole binding,G…		PIRSF000050:cytochrome P450 CYP4B1,		binding site:Heme (covalent; via 1 link),chain:Cytochrome P450 4B1,metal ion-binding site:Iron (heme axial ligand),	chromoprotein,direct protein sequencing,endoplasmic reticulum,heme,iron,membrane,metal-binding,metalloprotein,microsome,Monooxygenase,oxidoreductase,transmembrane protein,	(null)
D17H6S56E-5	"DNA segment, Chr 17, human D6S56E 5"		*	1.827	0.969082	1.735	0.983821				1.263	0.784995	1.168	0.453359				1.596	0.997394	1.453	0.893856				1.06	0.087175	1.018	0.054032				0.944	0.083288	0.969	0.044235					GO:0016032~viral reproduction,GO:0019058~viral infectious cycle,GO:0022415~viral reproductive process,	GO:0019012~virion,GO:0019028~viral capsid,GO:0019031~viral envelope,GO:0044423~virion part,	IPR002050:ENV polyprotein (coat polyprotein),IPR008981:F-MuLV receptor-binding,IPR018154:TLV/ENV coat polyprotein,	GO:0005198~structural molecule activity,				(null)	envelope protein,	(null)
D4Wsu53e	"DNA segment, Chr 4, Wayne State University 53, expressed"			0.859	0.42496	0.898	0.284624				0.926	0.294345	0.964	0.158534			*	0.546	0.999806	0.725	0.765759				0.882	0.271243	0.954	0.192889				0.886	0.542573	0.917	0.356168												alternative splicing,phosphoprotein,		chain:UPF0471 protein C1orf63 homolog,compositionally biased region:Arg-rich,modified residue,sequence conflict,splice variant,
D7Ertd715e	"DNA segment, Chr 7, ERATO Doi 715, expressed"			0.645	0.969738	0.909	0.39396				0.654	0.973239	0.866	0.397301				1.45	0.983193	1.125	0.661682			*	1.768	0.999043	1.392	0.694346				1.549	0.98963	1.234	0.724054
D0H4S114	"DNA segment, human D4S114"			0.928	0.117014	0.94	0.077657				1.071	0.145448	1.048	0.084719				0.961	0.022142	0.983	0.011201			*	0.516	0.998326	0.552	0.998273				0.725	0.974421	0.712	0.97025					GO:0017015~regulation of transforming growth factor beta receptor signaling pathway,							chain:Neuronal protein 3.1,modified residue,	cytoplasm,phosphoprotein,	(null)
Dnajc28	"DnaJ (Hsp40) homolog, subfamily C, member 28"			0.711	0.93579	0.887	0.601978			*	0.566	0.999431	0.789	0.687795				0.592	0.98773	0.758	0.502078				1.181	0.501762	1.014	0.393431				0.735	0.970409	0.881	0.577261							GO:0031072~heat shock protein binding,		IPR001623:Heat shock protein DnaJ, N-terminal,IPR018253:Heat shock protein DnaJ, conserved site,IPR018961:DnaJ homologue, subfamily C, member 28,			Chaperone,coiled coil,	SM00271:DnaJ,	chain:DnaJ homolog subfamily C member 28,domain:J,
Eif2c3	"eukaryotic translation initiation factor 2C, 3"			0.649	0.978617	0.908	0.24611			*	0.556	0.999496	0.829	0.418892				0.66	0.980885	0.876	0.373564				0.758	0.601345	0.944	0.210685				0.658	0.976709	0.962	0.377813			m_dicerPathway:Dicer Pathway,		GO:0006401~RNA catabolic process,GO:0006402~mRNA catabolic process,GO:0006417~regulation of translation,GO:0009057~macromolecule catabolic process,GO:0009890~negative regulation of biosynthetic process,GO:0010558~negative regulation of macromolecule biosynthetic process,GO:0010605~negative regulation of macromolecule metabolic process,GO:0010608~posttranscriptional regulation of gene expression,G…	GO:0000932~cytoplasmic mRNA processing body,GO:0030529~ribonucleoprotein complex,	IPR003100:Argonaute and Dicer protein, PAZ,IPR003165:Stem cell self-renewal protein Piwi,IPR014811:Region of unknown function DUF1785,	GO:0003723~RNA binding,GO:0003743~translation initiation factor activity,GO:0008135~translation factor activity, nucleic acid binding,		PIRSF009286:argonaute family proteins,PIRSF500923:eukaryotic translation initiation factor 2C (eIF2C ),		chain:Protein argonaute-3,domain:PAZ,domain:Piwi,	cytoplasm,Initiation factor,ribonucleoprotein,rna-binding,rna-mediated gene silencing,translation regulation,	(null)
Eif3a	"eukaryotic translation initiation factor 3, subunit A"			0.658	0.942865	0.87	0.279275			*	0.459	0.996415	0.757	0.564422			*	0.559	0.962988	0.752	0.702296				0.792	0.547929	0.957	0.188293				0.652	0.975952	0.888	0.322941			m_eifPathway:Eukaryotic protein translation,m_iresPathway:Internal Ribosome entry pathway,m_mTORPathway:mTOR Signaling Pathway,		GO:0001732~formation of translation initiation complex,GO:0006412~translation,GO:0006413~translational initiation,GO:0022613~ribonucleoprotein complex biogenesis,GO:0022618~ribonucleoprotein complex assembly,GO:0034621~cellular macromolecular complex subunit organization,GO:0034622~cellular macromolecular complex assembly,GO:0043933~macromolecular complex subunit organization,GO:0065003~macromole…	GO:0005813~centrosome,GO:0005815~microtubule organizing center,GO:0005852~eukaryotic translation initiation factor 3 complex,GO:0005856~cytoskeleton,GO:0015630~microtubule cytoskeleton,GO:0043228~non-membrane-bounded organelle,GO:0043232~intracellular non-membrane-bounded organelle,GO:0044430~cytoskeletal part,	IPR000717:Proteasome component region PCI,	GO:0003743~translation initiation factor activity,GO:0008135~translation factor activity, nucleic acid binding,			SM00088:PINT,	chain:Eukaryotic translation initiation factor 3 subunit A,compositionally biased region:Asp-rich,compositionally biased region:Glu-rich,domain:PCI,modified residue,region of interest:21 X 10 AA approximate tandem repeats of [DA]-[DE]-[ED]-R-[PLIGFSV]-[RPS]-[RW]- [RL]-[GNIHT]-[DGLPTAM],region of interest:Interaction with EIF3B,repeat:10,repeat:11,repeat:12,repeat:13,repeat:14,repeat:15,repeat:16,…	acetylation,coiled coil,cytoplasm,cytoskeleton,Initiation factor,nucleus,phosphoprotein,protein biosynthesis,repeat,rna editing,	(null)
Eif4g1	"eukaryotic translation initiation factor 4, gamma 1"		*	0.568	0.999079	0.751	0.588957			*	0.462	0.999405	0.713	0.805648			*	0.568	0.970814	0.71	0.663326				0.772	0.690125	0.913	0.41924				0.661	0.982315	0.832	0.741822					GO:0006412~translation,GO:0006417~regulation of translation,GO:0010608~posttranscriptional regulation of gene expression,GO:0032268~regulation of cellular protein metabolic process,		IPR003307:eIF4-gamma/eIF5/eIF2-epsilon,IPR003890:MIF4G-like, type 3,IPR003891:Initiation factor eIF-4 gamma, MA3,IPR016021:MIF4-like, type 1/2/3,	GO:0003723~RNA binding,GO:0003743~translation initiation factor activity,GO:0008135~translation factor activity, nucleic acid binding,	mmu05416:Viral myocarditis,		SM00515:eIF5C,SM00543:MIF4G,SM00544:MA3,	chain:Eukaryotic translation initiation factor 4 gamma 1,compositionally biased region:Asp/Glu-rich,domain:MI,domain:MIF4G,domain:W2,modified residue,region of interest:eIF3/EIF4A-binding,region of interest:EIF4A-binding,region of interest:EIF4E-binding,region of interest:Necessary but not sufficient for MKNK1- binding,region of interest:PABPC1-binding,splice variant,	acetylation,alternative splicing,Initiation factor,phosphoprotein,protein biosynthesis,rna-binding,translation regulation,	(null)
Fam107a	"family with sequence similarity 107, member A"			0.674	0.986128	0.819	0.489298				0.817	0.679332	0.877	0.427254			*	4.188	1	2.412	0.970855			*	2.846	0.999997	1.91	0.89876				1.461	0.756321	1.236	0.514055									IPR009533:Protein of unknown function DUF1151,	(null)	(null)	(null)	(null)	(null)
Fam46c	"family with sequence similarity 46, member C"			0.895	0.195376	0.998	0.193314				1.171	0.552377	1.013	0.495147			*	3.098	0.999997	1.817	0.515321				0.751	0.708884	0.821	0.465337				1.564	0.997678	1.182	0.697967									IPR012937:Protein of unknown function DUF1693,		PIRSF013835:Caenorhabditis elegans hypothetical protein F55A12.9,			chain:Protein FAM46C,sequence conflict,
Fam78a	"family with sequence similarity 78, member A"			1.223	0.673454						1.108	0.347647						0.907	0.187028					*	0.543	0.999761						0.873	0.578549														chain:Protein FAM78A,		(null)
Fus	"fusion, derived from t(12;16) malignant liposarcoma (human)"			1.509	0.996994	1.093	0.844911			*	0.553	0.996292	1.011	0.917092				0.624	0.998651	0.988	0.746362				0.782	0.749049	1.01	0.523275				0.753	0.950206	0.999	0.62938					GO:0006355~regulation of transcription, DNA-dependent,GO:0006357~regulation of transcription from RNA polymerase II promoter,GO:0009891~positive regulation of biosynthetic process,GO:0010557~positive regulation of macromolecule biosynthetic process,GO:0010604~positive regulation of macromolecule metabolic process,GO:0010628~positive regulation of gene expression,GO:0031328~positive regulation of …		IPR000504:RNA recognition motif, RNP-1,IPR001876:Zinc finger, RanBP2-type,IPR012677:Nucleotide-binding, alpha-beta plait,	GO:0000166~nucleotide binding,GO:0003677~DNA binding,GO:0003723~RNA binding,GO:0008270~zinc ion binding,GO:0016563~transcription activator activity,GO:0030528~transcription regulator activity,GO:0043167~ion binding,GO:0043169~cation binding,GO:0046872~metal ion binding,GO:0046914~transition metal ion binding,		PIRSF002101:RNA-binding protein, EWS type,	SM00360:RRM,SM00547:ZnF_RBZ,	chain:RNA-binding protein FUS,compositionally biased region:Arg/Gly-rich,compositionally biased region:Gln/Gly/Ser/Tyr-rich,compositionally biased region:Gly-rich,domain:RRM,modified residue,zinc finger region:RanBP2-type,	dna-binding,metal-binding,methylation,nucleus,phosphoprotein,repeat,rna-binding,zinc,zinc-finger,	(null)
Gja1	"gap junction protein, alpha 1"		*	0.471	0.999975	0.922	0.240476			*	0.546	0.999625	0.917	0.213816			*	0.5	0.999795	0.776	0.721115				0.733	0.991061	0.707	0.924357				0.755	0.890299	0.876	0.537704			m_gsk3Pathway:Inactivation of Gsk3 by AKT causes accumulation of b-catenin in Alveolar Macrophages,		GO:0001568~blood vessel development,GO:0001701~in utero embryonic development,GO:0001764~neuron migration,GO:0001944~vasculature development,GO:0001947~heart looping,GO:0002064~epithelial cell development,GO:0002070~epithelial cell maturation,GO:0003007~heart morphogenesis,GO:0006928~cell motion,GO:0007267~cell-cell signaling,GO:0007507~heart development,GO:0007512~adult heart development,GO:0008…	GO:0005829~cytosol,GO:0005886~plasma membrane,GO:0005911~cell-cell junction,GO:0005921~gap junction,GO:0005922~connexon complex,GO:0016021~integral to membrane,GO:0030054~cell junction,GO:0031224~intrinsic to membrane,GO:0044459~plasma membrane part,	IPR000500:Connexins,IPR002261:Gap junction alpha-1 protein (Cx43),IPR013092:Connexin, N-terminal,IPR013124:Gap junction alpha-1 protein (Cx43), C-terminal,IPR017990:Connexin, conserved site,IPR017991:Connexin region,IPR019570:Gap junction protein, cysteine-rich domain,	GO:0005243~gap junction channel activity,GO:0015267~channel activity,GO:0022803~passive transmembrane transporter activity,GO:0022829~wide pore channel activity,	mmu04540:Gap junction,mmu05412:Arrhythmogenic right ventricular cardiomyopathy (ARVC),	PIRSF002292:gap junction protein,	SM00037:CNX,	chain:Gap junction alpha-1 protein,disulfide bond,modified residue,sequence conflict,topological domain:Cytoplasmic,topological domain:Extracellular,transmembrane region,	cell junction,cell membrane,disulfide bond,gap junction,membrane,phosphoprotein,transmembrane,transmembrane protein,	(null)
Gmfb	"glia maturation factor, beta"			0.618	0.971611	0.829	0.510122			*	0.57	0.991278	0.769	0.619317			*	0.535	0.993731	0.768	0.560766				1.127	0.421643	0.972	0.195146				0.893	0.344476	0.981	0.219347							IPR002108:Actin-binding, cofilin/tropomyosin type,IPR011171:Glia maturation factor beta,	GO:0003779~actin binding,GO:0008083~growth factor activity,GO:0008092~cytoskeletal protein binding,		PIRSF001788:glia maturation factor beta,PIRSF001788:GMF-beta,	SM00102:ADF,	chain:Glia maturation factor beta,domain:ADF-H,helix,modified residue,sequence conflict,strand,	3d-structure,acetylation,growth factor,phosphoprotein,	(null)
Gnas	"GNAS (guanine nucleotide binding protein, alpha stimulating) complex locus"		*	0.569	0.999015	0.865	0.416088				0.583	0.999325	0.837	0.397266				0.603	0.975871	0.874	0.432791				0.693	0.943745	0.901	0.318643				0.606	0.993914	0.862	0.454687			m_agpcrPathway:Attenuation of GPCR Signaling,m_barr-mapkPathway:Role of ???-arrestins in the activation and targeting of MAP kinases,m_bArrestin-srcPathway:Roles of ???-arrestin-dependent Recruitment of Src Kinases in GPCR Signaling,m_bArrestinPathway:???-arrestins in GPCR Desensitization,m_CCR3Pathway:CCR3 signaling in Eosinophils,m_cftrPathway:Cystic fibrosis transmembrane conductance regulator…		GO:0001501~skeletal system development,GO:0001503~ossification,GO:0001958~endochondral ossification,GO:0002761~regulation of myeloid leukocyte differentiation,GO:0002763~positive regulation of myeloid leukocyte differentiation,GO:0006091~generation of precursor metabolites and energy,GO:0006112~energy reserve metabolic process,GO:0006140~regulation of nucleotide metabolic process,GO:0007166~cell …	GO:0000267~cell fraction,GO:0001726~ruffle,GO:0005624~membrane fraction,GO:0005626~insoluble fraction,GO:0005834~heterotrimeric G-protein complex,GO:0005886~plasma membrane,GO:0019897~extrinsic to plasma membrane,GO:0019898~extrinsic to membrane,GO:0031252~cell leading edge,GO:0042995~cell projection,GO:0044459~plasma membrane part,	IPR000367:G-protein alpha subunit, group S,IPR001019:Guanine nucleotide binding protein (G-protein), alpha subunit,IPR009434:Neuroendocrine-specific golgi P55,	GO:0000166~nucleotide binding,GO:0003924~GTPase activity,GO:0005525~GTP binding,GO:0017076~purine nucleotide binding,GO:0019001~guanyl nucleotide binding,GO:0032553~ribonucleotide binding,GO:0032555~purine ribonucleotide binding,GO:0032561~guanyl ribonucleotide binding,	mmu04020:Calcium signaling pathway,mmu04270:Vascular smooth muscle contraction,mmu04540:Gap junction,mmu04730:Long-term depression,mmu04742:Taste transduction,mmu04912:GnRH signaling pathway,mmu04916:Melanogenesis,mmu05414:Dilated cardiomyopathy,	PIRSF002400:GTP-binding regulatory protein Gs alpha chain,		chain:Guanine nucleotide-binding protein G(s) subunit alpha isoforms short,chain:Guanine nucleotide-binding protein G(s) subunit alpha isoforms XLas,chain:Neuroendocrine secretory protein 55,chain:Protein ALEX,compositionally biased region:Ala-rich,compositionally biased region:Glu-rich,compositionally biased region:Pro-rich,cross-link:Glycyl lysine isopeptide (Lys-Gly) (interchain with G-Cter in…	ADP-ribosylation,alternative splicing,blocked amino end,cell membrane,cell projection,cleavage on pair of basic residues,coiled coil,cytoplasmic vesicle,direct protein sequencing,disease mutation,glycoprotein,GTP binding,gtp-binding,heterotrimer,isopeptide bond,lipoprotein,membrane,myristylation,nucleotide binding,nucleotide-binding,P-loop,palmitate,phosphoprotein,proteoglycan,signal transduction…	(null)
Hsp90b1	"heat shock protein 90, beta (Grp94), member 1"			0.678	0.992332	0.815	0.500999			*	0.531	0.999774	0.715	0.532172				0.588	0.980175	0.759	0.492734				0.75	0.898207	0.861	0.457335				1.187	0.74172	0.995	0.688859						GO:0006457~protein folding,GO:0006508~proteolysis,GO:0006511~ubiquitin-dependent protein catabolic process,GO:0009057~macromolecule catabolic process,GO:0010498~proteasomal protein catabolic process,GO:0019941~modification-dependent protein catabolic process,GO:0030163~protein catabolic process,GO:0030433~ER-associated protein catabolic process,GO:0043161~proteasomal ubiquitin-dependent protein c…	GO:0000166~nucleotide binding,GO:0001882~nucleoside binding,GO:0001883~purine nucleoside binding,GO:0005509~calcium ion binding,GO:0005524~ATP binding,GO:0017076~purine nucleotide binding,GO:0030554~adenyl nucleotide binding,GO:0032553~ribonucleotide binding,GO:0032555~purine ribonucleotide binding,GO:0032559~adenyl ribonucleotide binding,GO:0043167~ion binding,GO:0043169~cation binding,GO:004687…	GO:0005783~endoplasmic reticulum,GO:0005788~endoplasmic reticulum lumen,GO:0005886~plasma membrane,GO:0016023~cytoplasmic membrane-bounded vesicle,GO:0031410~cytoplasmic vesicle,GO:0031974~membrane-enclosed lumen,GO:0031982~vesicle,GO:0031988~membrane-bounded vesicle,GO:0042470~melanosome,GO:0043233~organelle lumen,GO:0044432~endoplasmic reticulum part,GO:0044459~plasma membrane part,GO:0048770~p…	IPR000886:Endoplasmic reticulum, targeting sequence,IPR001404:Heat shock protein Hsp90,IPR003594:ATP-binding region, ATPase-like,IPR015566:Molecular chaperone, heat shock protein, endoplasmin,IPR019805:Heat shock protein Hsp90, conserved site,	mmu04621:NOD-like receptor signaling pathway,mmu05200:Pathways in cancer,mmu05215:Prostate cancer,	PIRSF002583:heat shock protein, HSP90/HTPG types,PIRSF002583:Hsp90,	atp-binding,calcium,Chaperone,direct protein sequencing,disulfide bond,endoplasmic reticulum,glycoprotein,molecular chaperone,nucleotide-binding,phosphoprotein,signal,stress response,	SM00387:HATPase_c,	binding site:ATP,binding site:ATP; via amide nitrogen,chain:Endoplasmin,disulfide bond,glycosylation site:N-linked (GlcNAc...),modified residue,short sequence motif:Prevents secretion from ER,signal peptide,
Hecw2	"HECT, C2 and WW domain containing E3 ubiquitin protein ligase 2"			1.178	0.418203	0.999	0.35807				0.798	0.64862	0.872	0.362964			*	1.851	0.99938	1.453	0.569465			*	1.98	0.999783	1.496	0.589394				1.729	0.997027	1.359	0.558996					General function prediction only,	GO:0006508~proteolysis,GO:0009057~macromolecule catabolic process,GO:0019941~modification-dependent protein catabolic process,GO:0030163~protein catabolic process,GO:0043632~modification-dependent macromolecule catabolic process,GO:0044257~cellular protein catabolic process,GO:0044265~cellular macromolecule catabolic process,GO:0051603~proteolysis involved in cellular protein catabolic process,	GO:0016879~ligase activity, forming carbon-nitrogen bonds,GO:0016881~acid-amino acid ligase activity,		IPR000008:C2 calcium-dependent membrane targeting,IPR000569:HECT,IPR001202:WW/Rsp5/WWP,IPR018029:C2 membrane targeting protein,			alternative splicing,coiled coil,cytoplasm,ligase,phosphoprotein,repeat,ubl conjugation pathway,	SM00119:HECTc,SM00239:C2,SM00456:WW,	active site:Glycyl thioester intermediate,chain:E3 ubiquitin-protein ligase HECW2,domain:C2,domain:HECT,domain:WW 1,domain:WW 2,modified residue,region of interest:Interaction with TP73,sequence conflict,splice variant,
Hba-a1 /// Hba-a2	"hemoglobin alpha, adult chain 1 /// hemoglobin alpha, adult chain 2"			1.03	0.145252	1.022	0.057681				1.038	0.331132	1.032	0.225462			*	1.865	0.999932	1.448	0.999956				0.605	0.997403	0.728	0.946042				1.123	0.95134	1.131	0.870923						GO:0001701~in utero embryonic development,GO:0002520~immune system development,GO:0009792~embryonic development ending in birth or egg hatching,GO:0015669~gas transport,GO:0015671~oxygen transport,GO:0030097~hemopoiesis,GO:0030099~myeloid cell differentiation,GO:0030218~erythrocyte differentiation,GO:0034101~erythrocyte homeostasis,GO:0042592~homeostatic process,GO:0043009~chordate embryonic deve…	GO:0005344~oxygen transporter activity,GO:0005506~iron ion binding,GO:0019825~oxygen binding,GO:0020037~heme binding,GO:0043167~ion binding,GO:0043169~cation binding,GO:0046872~metal ion binding,GO:0046906~tetrapyrrole binding,GO:0046914~transition metal ion binding,	GO:0005829~cytosol,GO:0005833~hemoglobin complex,GO:0044445~cytosolic part,	IPR000971:Globin, subset,IPR002338:Haemoglobin, alpha,IPR002339:Haemoglobin, pi,IPR012292:Globin,IPR018331:Haemoglobin alpha chain,		PIRSF036518:globin,PIRSF500045:hemoglobin, vertebrate type,	3d-structure,acetylation,blood,chromoprotein,direct protein sequencing,erythrocyte,heme,heterotetramer,iron,metal-binding,metalloprotein,oxygen carrier,oxygen transport,polymorphism,transport,		chain:Hemoglobin subunit alpha,helix,metal ion-binding site:Iron (heme distal ligand),metal ion-binding site:Iron (heme proximal ligand),modified residue,sequence variant,strand,turn,
Hbb-b2	"hemoglobin, beta adult minor chain"			1.08	0.086052	0.999	0.079527				0.798	0.808993	0.923	0.469613			*	2.274	0.99994	1.46	0.524742				0.782	0.72814	0.742	0.640531				1.43	0.953434	1.127	0.678186						GO:0001932~regulation of protein amino acid phosphorylation,GO:0002520~immune system development,GO:0010999~regulation of eIF2 alpha phosphorylation by heme,GO:0015669~gas transport,GO:0015671~oxygen transport,GO:0019220~regulation of phosphate metabolic process,GO:0030097~hemopoiesis,GO:0031399~regulation of protein modification process,GO:0032268~regulation of cellular protein metabolic process…	GO:0005344~oxygen transporter activity,GO:0005506~iron ion binding,GO:0019825~oxygen binding,GO:0020037~heme binding,GO:0043167~ion binding,GO:0043169~cation binding,GO:0046872~metal ion binding,GO:0046906~tetrapyrrole binding,GO:0046914~transition metal ion binding,	GO:0005829~cytosol,GO:0005833~hemoglobin complex,GO:0044445~cytosolic part,	IPR000971:Globin, subset,IPR002337:Haemoglobin, beta,IPR012292:Globin,		PIRSF036518:globin,PIRSF500045:hemoglobin, vertebrate type,	3d-structure,blood,chromoprotein,direct protein sequencing,erythrocyte,heme,iron,metal-binding,metalloprotein,oxygen carrier,oxygen transport,phosphoprotein,polymorphism,transport,		chain:Hemoglobin subunit beta-1,chain:Hemoglobin subunit beta-2,helix,metal ion-binding site:Iron (heme distal ligand),metal ion-binding site:Iron (heme proximal ligand),modified residue,sequence conflict,sequence variant,turn,
Hist1h4a /// Hist1h4b /// Hist1h	"histone cluster 1, H4a /// histone cluster 1, H4b /// histone cluster 1, H4f /// histone cluster 1, H4i /// histone cluster 1,			1.602	0.991869	1.281	0.502509			*	1.788	0.999527	1.35	0.509337				1.492	0.994708	1.255	0.525615				1.161	0.441587	1.07	0.23455				1.339	0.961119	1.119	0.600582					GO:0006323~DNA packaging,GO:0006325~chromatin organization,GO:0006333~chromatin assembly or disassembly,GO:0006334~nucleosome assembly,GO:0031497~chromatin assembly,GO:0034621~cellular macromolecular complex subunit organization,GO:0034622~cellular macromolecular complex assembly,GO:0034728~nucleosome organization,GO:0043933~macromolecular complex subunit organization,GO:0051276~chromosome organi…	GO:0000785~chromatin,GO:0000786~nucleosome,GO:0005694~chromosome,GO:0032993~protein-DNA complex,GO:0043228~non-membrane-bounded organelle,GO:0043232~intracellular non-membrane-bounded organelle,GO:0044427~chromosomal part,	IPR001951:Histone H4,IPR007125:Histone core,IPR009072:Histone-fold,IPR019809:Histone H4, conserved site,	GO:0003677~DNA binding,	mmu05322:Systemic lupus erythematosus,	PIRSF002052:histone H4,	SM00417:H4,	chain:Histone H4,cross-link:Glycyl lysine isopeptide (Lys-Gly) (interchain with G-Cter in ubiquitin); alternate,helix,modified residue,sequence conflict,strand,turn,	3d-structure,acetylation,chromosomal protein,citrullination,DNA binding,dna-binding,isopeptide bond,methylation,nucleosome core,nucleus,phosphoprotein,ubl conjugation,	(null)
Hif1a	"hypoxia inducible factor 1, alpha subunit"			0.588	0.978329	0.904	0.311549	0.989	0.119	*	0.416	0.999857	0.831	0.556576	1.149	0.138	*	0.521	0.988557	0.816	0.371957	0.754	0.036		0.667	0.934721	0.867	0.319704	0.786	0.081	*	0.533	0.995073	0.867	0.306433	1	0.027	m_eponfkbPathway:Erythropoietin mediated neuroprotection through NF-kB,		GO:0000902~cell morphogenesis,GO:0000904~cell morphogenesis involved in differentiation,GO:0001501~skeletal system development,GO:0001525~angiogenesis,GO:0001568~blood vessel development,GO:0001666~response to hypoxia,GO:0001667~ameboidal cell migration,GO:0001701~in utero embryonic development,GO:0001755~neural crest cell migration,GO:0001837~epithelial to mesenchymal transition,GO:0001890~place…	GO:0005654~nucleoplasm,GO:0005667~transcription factor complex,GO:0009434~microtubule-based flagellum,GO:0019861~flagellum,GO:0031974~membrane-enclosed lumen,GO:0031981~nuclear lumen,GO:0042995~cell projection,GO:0043233~organelle lumen,GO:0044451~nucleoplasm part,GO:0070013~intracellular organelle lumen,	IPR000014:PAS,IPR001092:Basic helix-loop-helix dimerisation region bHLH,IPR001321:Hypoxia-inducible factor-1 alpha, PAS fold,IPR001610:PAC motif,IPR013655:PAS fold-3,IPR013767:PAS fold,IPR014887:HIF-1 alpha, transactivation domain, C-terminal,	GO:0003677~DNA binding,GO:0003700~transcription factor activity,GO:0019899~enzyme binding,GO:0030528~transcription regulator activity,GO:0035035~histone acetyltransferase binding,GO:0042826~histone deacetylase binding,GO:0046982~protein heterodimerization activity,GO:0046983~protein dimerization activity,	mmu04150:mTOR signaling pathway,mmu05200:Pathways in cancer,mmu05211:Renal cell carcinoma,		SM00086:PAC,SM00091:PAS,SM00353:HLH,	chain:Hypoxia-inducible factor 1-alpha,cross-link:Glycyl lysine isopeptide (Lys-Gly) (interchain with G-Cter in SUMO),cross-link:Glycyl lysine isopeptide (Lys-Gly) (interchain with G-Cter in ubiquitin),DNA-binding region:Basic motif,domain:Helix-loop-helix motif,domain:PAC,domain:PAS 1,domain:PAS 2,modified residue,region of interest:C-terminal VHL recognition site,region of interest:CTAD,region …	activator,alternative splicing,cytoplasm,dna-binding,hydroxylation,isopeptide bond,nucleus,phosphoprotein,repeat,s-nitrosylation,Transcription,transcription factor,transcription regulation,ubl conjugation,	(null)
Inpp4b	"inositol polyphosphate-4-phosphatase, type II"			0.6	0.995062	0.856	0.704565			*	0.414	0.999474	0.654	0.514884				0.593	0.781165	0.844	0.546593				1.553	0.967522	1.123	0.714637				0.617	0.991971	0.854	0.743136					GO:0007242~intracellular signaling cascade,GO:0019932~second-messenger-mediated signaling,GO:0048015~phosphoinositide-mediated signaling,GO:0048016~inositol phosphate-mediated signaling,		IPR000008:C2 calcium-dependent membrane targeting,	GO:0004437~inositol or phosphatidylinositol phosphatase activity,GO:0016316~phosphatidylinositol-3,4-bisphosphate 4-phosphatase activity,GO:0016791~phosphatase activity,GO:0034593~phosphatidylinositol bisphosphate phosphatase activity,GO:0034596~phosphoinositide 4-phosphatase activity,GO:0034597~phosphatidyl-inositol-4,5-bisphosphate 4-phosphatase activity,GO:0042577~lipid phosphatase activity,	mmu00562:Inositol phosphate metabolism,mmu04070:Phosphatidylinositol signaling system,	PIRSF019532:inositol-3,4-bisphosphate 4-phosphatase type I/II,	SM00239:C2,	chain:Type II inositol-3,4-bisphosphate 4- phosphatase,domain:C2,modified residue,	hydrolase,phosphoprotein,	(null)
Ifi27l1	"interferon, alpha-inducible protein 27 like 1"			1.085	0.075932	1.057	0.042879				1.035	0.03101	1.021	0.016276			*	1.796	0.996597	1.767	0.995785				1.102	0.118107	1.079	0.09402				1.041	0.074981	1.01	0.051312									IPR009311:Interferon-induced 6-16,	(null)	(null)	(null)	(null)	(null)
Ifi27l2a	"interferon, alpha-inducible protein 27 like 2A"			1.251	0.84137						1.377	0.727607					*	2.223	0.999999						1.147	0.204574						1.353	0.966018								GO:0007568~aging,GO:0009615~response to virus,			IPR009311:Interferon-induced 6-16,	(null)	(null)	(null)	(null)	(null)
Larp4	"La ribonucleoprotein domain family, member 4"			0.669	0.982836	0.799	0.632216			*	0.495	0.999299	0.727	0.68954				0.622	0.943529	0.809	0.41611				0.84	0.347408	0.96	0.178894				0.799	0.714088	1.011	0.583107							GO:0003723~RNA binding,		IPR000504:RNA recognition motif, RNP-1,IPR006630:RNA-binding protein Lupus La,IPR011991:Winged helix repressor DNA-binding,			acetylation,phosphoprotein,rna-binding,	SM00360:RRM,SM00715:LA,	chain:La-related protein 4,domain:HTH La-type RNA-binding,domain:RRM,modified residue,
Magi3	"membrane associated guanylate kinase, WW and PDZ domain containing 3"			0.658	0.949973	0.844	0.608546			*	0.501	0.999771	0.773	0.464504			*	0.528	0.987325	0.748	0.540662			*	0.545	0.995751	0.673	0.913905			*	0.564	0.998861	0.775	0.666979				Posttranslational modification, protein turnover, chaperones,		GO:0005886~plasma membrane,GO:0005911~cell-cell junction,GO:0005923~tight junction,GO:0016327~apicolateral plasma membrane,GO:0019898~extrinsic to membrane,GO:0030054~cell junction,GO:0043296~apical junction complex,GO:0044459~plasma membrane part,GO:0070160~occluding junction,	IPR001202:WW/Rsp5/WWP,IPR001478:PDZ/DHR/GLGF,IPR008144:Guanylate kinase,IPR008145:Guanylate kinase/L-type calcium channel region,	GO:0000166~nucleotide binding,GO:0001882~nucleoside binding,GO:0001883~purine nucleoside binding,GO:0005524~ATP binding,GO:0017076~purine nucleotide binding,GO:0030554~adenyl nucleotide binding,GO:0032553~ribonucleotide binding,GO:0032555~purine ribonucleotide binding,GO:0032559~adenyl ribonucleotide binding,	mmu04530:Tight junction,		SM00072:GuKc,SM00228:PDZ,SM00456:WW,	chain:Membrane-associated guanylate kinase, WW and PDZ domain-containing protein 3,compositionally biased region:Poly-Glu,compositionally biased region:Poly-Lys,domain:Guanylate kinase-like,domain:PDZ 1,domain:PDZ 2,domain:PDZ 3,domain:PDZ 4,domain:PDZ 5,domain:PDZ 6,domain:WW 1,domain:WW 2,modified residue,nucleotide phosphate-binding region:ATP,region of interest:Interaction with ADRB1 and TGFA…	alternative splicing,atp-binding,cell junction,cell membrane,membrane,nucleotide-binding,nucleus,phosphoprotein,repeat,Tight junction,	(null)
Ms4a6b	"Membrane-spanning 4-domains, subfamily A, member 6B"			1.201	0.394215	1.166	0.306364				1.353	0.950198	1.282	0.760058			*	2.033	0.999898	2.064	0.999851				1.447	0.975997	1.592	0.960667				1.384	0.888449	1.335	0.858634								GO:0016021~integral to membrane,GO:0031224~intrinsic to membrane,	IPR007237:CD20/IgE Fc receptor beta subunit,			membrane,receptor,transmembrane,		chain:Membrane-spanning 4-domains subfamily A member 6B,sequence conflict,topological domain:Cytoplasmic,topological domain:Extracellular,transmembrane region,
Ms4a6d	"membrane-spanning 4-domains, subfamily A, member 6D"			1.31	0.819808	1.138	0.461252				1.161	0.432659	1.07	0.187682			*	1.875	0.998753	1.459	0.711339			*	2.063	0.977787	1.594	0.698501			*	1.857	0.99895	1.484	0.680669								GO:0016021~integral to membrane,GO:0031224~intrinsic to membrane,	IPR007237:CD20/IgE Fc receptor beta subunit,			membrane,receptor,transmembrane,		chain:Membrane-spanning 4-domains subfamily A member 6D,sequence conflict,topological domain:Cytoplasmic,topological domain:Extracellular,transmembrane region,
Mcm5	"minichromosome maintenance deficient 5, cell division cycle 46 (S. cerevisiae)"		*	1.793	0.996471	1.416	0.667416				1.63	0.994036	1.263	0.574974				1.226	0.514054	1.117	0.225783				0.781	0.69484	0.878	0.319928				1.242	0.692325	1.126	0.434944					GO:0006259~DNA metabolic process,GO:0006260~DNA replication,GO:0006261~DNA-dependent DNA replication,GO:0006270~DNA replication initiation,GO:0006350~transcription,GO:0045449~regulation of transcription,GO:0051301~cell division,		IPR001208:DNA-dependent ATPase MCM,IPR008048:MCM protein 5,IPR012340:Nucleic acid-binding, OB-fold,IPR018525:DNA-dependent ATPase MCM, conserved site,	GO:0000166~nucleotide binding,GO:0001882~nucleoside binding,GO:0001883~purine nucleoside binding,GO:0003677~DNA binding,GO:0005524~ATP binding,GO:0017076~purine nucleotide binding,GO:0030554~adenyl nucleotide binding,GO:0032553~ribonucleotide binding,GO:0032555~purine ribonucleotide binding,GO:0032559~adenyl ribonucleotide binding,	mmu03030:DNA replication,mmu04110:Cell cycle,	PIRSF001758:DNA replication licensing factor MCM5,	SM00350:MCM,	chain:DNA replication licensing factor mcm5,domain:MCM,modified residue,nucleotide phosphate-binding region:ATP,	acetylation,atp-binding,cell division,dna replication,dna-binding,nucleotide-binding,nucleus,Transcription,transcription regulation,	(null)
Mcm6	"minichromosome maintenance deficient 6 (MIS5 homolog, S. pombe) (S. cerevisiae)"			1.549	0.99542	1.42	0.777255			*	2.029	0.999302	1.414	0.68085				1.336	0.713269	1.188	0.418309				1.107	0.199557	1.048	0.118744				1.656	0.986478	1.394	0.784505					GO:0006259~DNA metabolic process,GO:0006260~DNA replication,GO:0006261~DNA-dependent DNA replication,GO:0006268~DNA unwinding during replication,GO:0006270~DNA replication initiation,GO:0006350~transcription,GO:0007049~cell cycle,GO:0032392~DNA geometric change,GO:0032508~DNA duplex unwinding,GO:0045449~regulation of transcription,		IPR001208:DNA-dependent ATPase MCM,IPR008049:MCM protein 6,IPR012340:Nucleic acid-binding, OB-fold,IPR018525:DNA-dependent ATPase MCM, conserved site,	GO:0000166~nucleotide binding,GO:0001882~nucleoside binding,GO:0001883~purine nucleoside binding,GO:0003677~DNA binding,GO:0003678~DNA helicase activity,GO:0003697~single-stranded DNA binding,GO:0004386~helicase activity,GO:0005524~ATP binding,GO:0017076~purine nucleotide binding,GO:0030554~adenyl nucleotide binding,GO:0032553~ribonucleotide binding,GO:0032555~purine ribonucleotide binding,GO:003…	mmu03030:DNA replication,mmu04110:Cell cycle,	PIRSF001759:DNA replication licensing factor MCM6,	SM00350:MCM,	chain:DNA replication licensing factor Mcm6,domain:MCM,modified residue,nucleotide phosphate-binding region:ATP,	acetylation,atp-binding,cell cycle,direct protein sequencing,dna replication,dna-binding,nucleotide-binding,nucleus,phosphoprotein,Transcription,transcription regulation,	(null)
Myh6 /// Myh7	"myosin, heavy polypeptide 6, cardiac muscle, alpha /// myosin, heavy polypeptide 7, cardiac muscle, beta"			0.634	0.970003	0.791	0.500419				0.624	0.95805	0.784	0.517777			*	0.523	0.987945	0.707	0.686111				0.651	0.890402	0.801	0.488055				0.684	0.901785	0.824	0.471831					GO:0001701~in utero embryonic development,GO:0002026~regulation of the force of heart contraction,GO:0002027~regulation of heart rate,GO:0003012~muscle system process,GO:0003013~circulatory system process,GO:0006936~muscle contraction,GO:0006941~striated muscle contraction,GO:0007010~cytoskeleton organization,GO:0007507~heart development,GO:0007512~adult heart development,GO:0007517~muscle organ …	GO:0005856~cytoskeleton,GO:0005859~muscle myosin complex,GO:0005863~striated muscle thick filament,GO:0015629~actin cytoskeleton,GO:0016459~myosin complex,GO:0016460~myosin II complex,GO:0030016~myofibril,GO:0030017~sarcomere,GO:0032982~myosin filament,GO:0043228~non-membrane-bounded organelle,GO:0043232~intracellular non-membrane-bounded organelle,GO:0043292~contractile fiber,GO:0044430~cytoskel…	IPR000048:IQ calmodulin-binding region,IPR001609:Myosin head, motor region,IPR002928:Myosin tail,IPR004009:Myosin, N-terminal, SH3-like,IPR015650:Heavy chain of Myosin,	GO:0000146~microfilament motor activity,GO:0000166~nucleotide binding,GO:0001882~nucleoside binding,GO:0001883~purine nucleoside binding,GO:0003774~motor activity,GO:0003779~actin binding,GO:0005516~calmodulin binding,GO:0005524~ATP binding,GO:0008092~cytoskeletal protein binding,GO:0017076~purine nucleotide binding,GO:0030554~adenyl nucleotide binding,GO:0032553~ribonucleotide binding,GO:0032555…	mmu04260:Cardiac muscle contraction,mmu04530:Tight junction,mmu05410:Hypertrophic cardiomyopathy (HCM),mmu05414:Dilated cardiomyopathy,mmu05416:Viral myocarditis,		SM00015:IQ,SM00242:MYSc,	chain:Myosin-6,cross-link:Glycyl lysine isopeptide (Lys-Gly) (interchain with G-Cter in ubiquitin),domain:IQ,domain:Myosin head-like,modified residue,nucleotide phosphate-binding region:ATP,region of interest:Actin-binding,region of interest:Calmodulin-binding,sequence variant,	actin-binding,ATP,atp-binding,calmodulin-binding,cardiac muscle,coiled coil,cytoplasm,heart,isopeptide bond,methylation,motor protein,muscle protein,myosin,nucleotide-binding,polymorphism,thick filament,ubl conjugation,	(null)
Myh6	"myosin, heavy polypeptide 6, cardiac muscle, alpha"			0.652	0.983681	0.804	0.49665				0.594	0.990113	0.763	0.588577			*	0.524	0.992276	0.718	0.522846				0.658	0.936391	0.802	0.533932				0.67	0.960226	0.808	0.632035					GO:0001701~in utero embryonic development,GO:0002026~regulation of the force of heart contraction,GO:0002027~regulation of heart rate,GO:0003012~muscle system process,GO:0003013~circulatory system process,GO:0006936~muscle contraction,GO:0006941~striated muscle contraction,GO:0007010~cytoskeleton organization,GO:0007507~heart development,GO:0007512~adult heart development,GO:0007517~muscle organ …	GO:0005856~cytoskeleton,GO:0005859~muscle myosin complex,GO:0005863~striated muscle thick filament,GO:0015629~actin cytoskeleton,GO:0016459~myosin complex,GO:0016460~myosin II complex,GO:0030016~myofibril,GO:0030017~sarcomere,GO:0032982~myosin filament,GO:0043228~non-membrane-bounded organelle,GO:0043232~intracellular non-membrane-bounded organelle,GO:0043292~contractile fiber,GO:0044430~cytoskel…	IPR000048:IQ calmodulin-binding region,IPR001609:Myosin head, motor region,IPR002928:Myosin tail,IPR004009:Myosin, N-terminal, SH3-like,IPR015650:Heavy chain of Myosin,	GO:0000146~microfilament motor activity,GO:0000166~nucleotide binding,GO:0001882~nucleoside binding,GO:0001883~purine nucleoside binding,GO:0003774~motor activity,GO:0003779~actin binding,GO:0005516~calmodulin binding,GO:0005524~ATP binding,GO:0008092~cytoskeletal protein binding,GO:0017076~purine nucleotide binding,GO:0030554~adenyl nucleotide binding,GO:0032553~ribonucleotide binding,GO:0032555…	mmu04260:Cardiac muscle contraction,mmu04530:Tight junction,mmu05410:Hypertrophic cardiomyopathy (HCM),mmu05414:Dilated cardiomyopathy,mmu05416:Viral myocarditis,		SM00015:IQ,SM00242:MYSc,	chain:Myosin-6,cross-link:Glycyl lysine isopeptide (Lys-Gly) (interchain with G-Cter in ubiquitin),domain:IQ,domain:Myosin head-like,modified residue,nucleotide phosphate-binding region:ATP,region of interest:Actin-binding,region of interest:Calmodulin-binding,sequence variant,	actin-binding,ATP,atp-binding,calmodulin-binding,cardiac muscle,coiled coil,cytoplasm,heart,isopeptide bond,methylation,motor protein,muscle protein,myosin,nucleotide-binding,polymorphism,thick filament,ubl conjugation,	(null)
Myl1	"myosin, light polypeptide 1"		*	1.845	0.999996			1.244	0.01		1.391	0.995643			1.49	0.133		1.671	0.999724			1.532	0.019		1.643	0.999629			1.562	0.11		1.638	0.999422			1.463	0.105				GO:0005856~cytoskeleton,GO:0015629~actin cytoskeleton,GO:0016459~myosin complex,GO:0043228~non-membrane-bounded organelle,GO:0043232~intracellular non-membrane-bounded organelle,GO:0044430~cytoskeletal part,	IPR002048:Calcium-binding EF-hand,IPR011992:EF-Hand type,IPR018249:EF-HAND 2,	GO:0003774~motor activity,GO:0005509~calcium ion binding,GO:0043167~ion binding,GO:0043169~cation binding,GO:0046872~metal ion binding,		PIRSF002350:calmodulin,	SM00054:EFh,	chain:Myosin light chain 1/3, skeletal muscle isoform,domain:EF-hand 1,domain:EF-hand 2,domain:EF-hand 3,modified residue,splice variant,	acetylation,alternative splicing,methylation,motor protein,muscle protein,myosin,repeat,	(null)
Myl4	"myosin, light polypeptide 4"			1.654	0.893434	1.241	0.485811	1.226	0.592		1.417	0.493458	1.126	0.411878	2.869	0.047		1.967	0.861391	1.423	0.435027	2.207	0.835		1.45	0.359933	1.176	0.213076	2.548	0.931	*	2.117	0.984884	1.421	0.551146	2.3	0.207				GO:0005856~cytoskeleton,GO:0015629~actin cytoskeleton,GO:0016459~myosin complex,GO:0043228~non-membrane-bounded organelle,GO:0043232~intracellular non-membrane-bounded organelle,GO:0044430~cytoskeletal part,	IPR011992:EF-Hand type,IPR018249:EF-HAND 2,	GO:0003774~motor activity,GO:0005509~calcium ion binding,GO:0043167~ion binding,GO:0043169~cation binding,GO:0046872~metal ion binding,		PIRSF002350:calmodulin,		chain:Myosin light chain 4,domain:EF-hand 1,domain:EF-hand 2,domain:EF-hand 3,	motor protein,muscle protein,myosin,repeat,	(null)
Naa15	"N(alpha)-acetyltransferase 15, NatA auxiliary subunit"			0.666	0.989992	0.862	0.508282			*	0.549	0.999281	0.769	0.502958				0.641	0.977418	0.788	0.495642				0.853	0.503917	0.964	0.30699				0.776	0.931648	0.976	0.646896					GO:0001525~angiogenesis,GO:0001568~blood vessel development,GO:0001944~vasculature development,GO:0006350~transcription,GO:0045449~regulation of transcription,GO:0048514~blood vessel morphogenesis,	GO:0048471~perinuclear region of cytoplasm,	IPR011990:Tetratricopeptide-like helical,IPR013026:Tetratricopeptide region,IPR013105:Tetratricopeptide TPR2,IPR019734:Tetratricopeptide repeat,	GO:0008080~N-acetyltransferase activity,GO:0016407~acetyltransferase activity,GO:0016410~N-acyltransferase activity,		PIRSF000422:N-terminal acetyltransferase A, auxiliary subunit,	SM00028:TPR,	chain:NMDA receptor-regulated protein 1,compositionally biased region:Poly-Asp,modified residue,repeat:TPR 1,repeat:TPR 2,repeat:TPR 3,repeat:TPR 4,repeat:TPR 5,repeat:TPR 6,repeat:TPR 7,repeat:TPR 8,repeat:TPR 9,sequence conflict,short sequence motif:Bipartite nuclear localization signal,	acetylation,angiogenesis,cytoplasm,developmental protein,differentiation,nucleus,phosphoprotein,repeat,tpr repeat,Transcription,transcription regulation,	(null)
Naa35	"N(alpha)-acetyltransferase 35, NatC auxiliary subunit"			0.649	0.981253	0.814	0.530787			*	0.566	0.997924	0.824	0.488732			*	0.531	0.988872	0.761	0.591539				0.764	0.771826	0.911	0.245614				0.716	0.963035	0.88	0.452188					GO:0008283~cell proliferation,GO:0033002~muscle cell proliferation,GO:0048659~smooth muscle cell proliferation,		IPR007244:Mak10 subunit, NatC N(alpha)-terminal acetyltransferase,					chain:Protein MAK10 homolog,sequence conflict,	cytoplasm,	(null)
Nedd4	"neural precursor cell expressed, developmentally down-regulated 4"		*	0.448	0.999923	0.66	0.653428			*	0.375	0.999871	0.631	0.674636			*	0.465	0.986859	0.649	0.682632				0.645	0.919587	0.807	0.535718			*	0.457	0.999936	0.712	0.572469					GO:0002028~regulation of sodium ion transport,GO:0006508~proteolysis,GO:0009057~macromolecule catabolic process,GO:0009894~regulation of catabolic process,GO:0009896~positive regulation of catabolic process,GO:0010604~positive regulation of macromolecule metabolic process,GO:0010766~negative regulation of sodium ion transport,GO:0010959~regulation of metal ion transport,GO:0016567~protein ubiquit…	GO:0000151~ubiquitin ligase complex,GO:0000267~cell fraction,GO:0005624~membrane fraction,GO:0005626~insoluble fraction,GO:0005829~cytosol,	IPR000008:C2 calcium-dependent membrane targeting,IPR000569:HECT,IPR001202:WW/Rsp5/WWP,IPR018029:C2 membrane targeting protein,	GO:0004842~ubiquitin-protein ligase activity,GO:0008200~ion channel inhibitor activity,GO:0016247~channel regulator activity,GO:0016248~channel inhibitor activity,GO:0016597~amino acid binding,GO:0016879~ligase activity, forming carbon-nitrogen bonds,GO:0016881~acid-amino acid ligase activity,GO:0017080~sodium channel regulator activity,GO:0019787~small conjugating protein ligase activity,GO:0019…	mmu04120:Ubiquitin mediated proteolysis,mmu04144:Endocytosis,	PIRSF001569:E3 ubiquitin-protein ligase, Nedd4/Rsp5p types,	SM00119:HECTc,SM00239:C2,SM00456:WW,	active site:Glycyl thioester intermediate,chain:E3 ubiquitin-protein ligase NEDD4,domain:C2,domain:HECT,domain:WW 1,domain:WW 2,domain:WW 3,modified residue,	cytoplasm,ligase,phosphoprotein,repeat,ubl conjugation pathway,	(null)
Nfkbiz	"nuclear factor of kappa light polypeptide gene enhancer in B-cells inhibitor, zeta"			1.283	0.803249	1.116	0.587017				1.407	0.963121	1.058	0.815177				1.47	0.961406	1.242	0.615145			*	1.759	0.985982	1.378	0.611687			*	2.049	0.999902	1.387	0.623569					GO:0006350~transcription,GO:0006952~defense response,GO:0006954~inflammatory response,GO:0009611~response to wounding,GO:0045449~regulation of transcription,		IPR002110:Ankyrin,				SM00248:ANK,	chain:NF-kappa-B inhibitor zeta,mutagenesis site,region of interest:Interaction with NFKB1/p50,region of interest:Required for transcriptional activity,repeat:ANK 1,repeat:ANK 2,repeat:ANK 3,repeat:ANK 4,repeat:ANK 5,repeat:ANK 6,repeat:ANK 7,sequence conflict,short sequence motif:Nuclear localization signal,splice variant,	activator,alternative splicing,ank repeat,nucleus,repeat,Transcription,transcription regulation,	(null)
Nr2c2	"nuclear receptor subfamily 2, group C, member 2"			0.658	0.996262	0.86	0.392879			*	0.473	0.996492	0.786	0.504367				0.658	0.978997	0.826	0.46924				0.813	0.512449	0.945	0.25417				0.762	0.951726	0.862	0.548708					GO:0003006~reproductive developmental process,GO:0006350~transcription,GO:0006355~regulation of transcription, DNA-dependent,GO:0007276~gamete generation,GO:0007281~germ cell development,GO:0007283~spermatogenesis,GO:0008283~cell proliferation,GO:0019953~sexual reproduction,GO:0032504~multicellular organism reproduction,GO:0045449~regulation of transcription,GO:0048134~germ-line cyst formation,GO…		IPR000003:Retinoid X receptor,IPR000324:Vitamin D receptor,IPR000536:Nuclear hormone receptor, ligand-binding, core,IPR001628:Zinc finger, nuclear hormone receptor-type,IPR001723:Steroid hormone receptor,IPR008946:Nuclear hormone receptor, ligand-binding,IPR013088:Zinc finger, NHR/GATA-type,	GO:0003677~DNA binding,GO:0003700~transcription factor activity,GO:0003707~steroid hormone receptor activity,GO:0004879~ligand-dependent nuclear receptor activity,GO:0005496~steroid binding,GO:0008270~zinc ion binding,GO:0008289~lipid binding,GO:0030528~transcription regulator activity,GO:0043167~ion binding,GO:0043169~cation binding,GO:0043565~sequence-specific DNA binding,GO:0046872~metal ion b…		PIRSF002526:orphan nuclear receptor TR2/TR4,	SM00399:ZnF_C4,SM00430:HOLI,	chain:Nuclear receptor subfamily 2 group C member 2,DNA-binding region:Nuclear receptor,modified residue,sequence conflict,zinc finger region:NR C4-type,	dna-binding,metal-binding,nucleus,phosphoprotein,receptor,Transcription,transcription regulation,zinc,zinc-finger,	(null)
Nr3c1	"nuclear receptor subfamily 3, group C, member 1"			0.754	0.502229	0.942	0.31297				0.584	0.98719	0.893	0.603894			*	0.469	0.995857	0.802	0.303662				0.719	0.736427	0.935	0.184369				0.732	0.798993	1.049	0.542251				m_gcrPathway:Corticosteroids and cardioprotection,m_hSWI-SNFpathway:Chromatin Remodeling by hSWI/SNF ATP-dependent Complexes,m_nthiPathway:NFkB activation by Nontypeable Hemophilus influenzae,m_vobesityPathway:Visceral Fat Deposits and the Metabolic Syndrome,		GO:0002009~morphogenesis of an epithelium,GO:0006109~regulation of carbohydrate metabolic process,GO:0006111~regulation of gluconeogenesis,GO:0006325~chromatin organization,GO:0006350~transcription,GO:0006355~regulation of transcription, DNA-dependent,GO:0007242~intracellular signaling cascade,GO:0008202~steroid metabolic process,GO:0008211~glucocorticoid metabolic process,GO:0010033~response to …	GO:0003677~DNA binding,GO:0003700~transcription factor activity,GO:0003707~steroid hormone receptor activity,GO:0004879~ligand-dependent nuclear receptor activity,GO:0004883~glucocorticoid receptor activity,GO:0005496~steroid binding,GO:0008270~zinc ion binding,GO:0008289~lipid binding,GO:0030528~transcription regulator activity,GO:0043167~ion binding,GO:0043169~cation binding,GO:0043565~sequence…	GO:0005829~cytosol,	IPR000536:Nuclear hormone receptor, ligand-binding, core,IPR001409:Glucocorticoid receptor,IPR001628:Zinc finger, nuclear hormone receptor-type,IPR001723:Steroid hormone receptor,IPR008946:Nuclear hormone receptor, ligand-binding,IPR013088:Zinc finger, NHR/GATA-type,	mmu04080:Neuroactive ligand-receptor interaction,	PIRSF002529:glucocorticoid receptor,	alternative initiation,alternative splicing,chromatin regulator,cytoplasm,DNA binding,dna-binding,isopeptide bond,lipid-binding,metal-binding,nucleus,phosphoprotein,receptor,steroid hormone receptor,steroid-binding,Transcription,transcription regulation,ubl conjugation,zinc,zinc finger,zinc-finger,	SM00399:ZnF_C4,SM00430:HOLI,	chain:Glucocorticoid receptor,compositionally biased region:Glu/Pro/Ser/Thr-rich (PEST region),compositionally biased region:Poly-Gln,cross-link:Glycyl lysine isopeptide (Lys-Gly) (interchain with G-Cter in SUMO),cross-link:Glycyl lysine isopeptide (Lys-Gly) (interchain with G-Cter in ubiquitin),DNA-binding region:Nuclear receptor,modified residue,mutagenesis site,region of interest:Hinge,region …
Nr4a1	"nuclear receptor subfamily 4, group A, member 1"			0.665	0.996932						0.954	0.060279					*	3.02	0.99993						1.055	0.03919						0.963	0.087955							GO:0006350~transcription,GO:0006355~regulation of transcription, DNA-dependent,GO:0006357~regulation of transcription from RNA polymerase II promoter,GO:0006917~induction of apoptosis,GO:0009891~positive regulation of biosynthetic process,GO:0010466~negative regulation of peptidase activity,GO:0010557~positive regulation of macromolecule biosynthetic process,GO:0010604~positive regulation of macr…		IPR000536:Nuclear hormone receptor, ligand-binding, core,IPR001628:Zinc finger, nuclear hormone receptor-type,IPR001723:Steroid hormone receptor,IPR003070:Orphan nuclear receptor,IPR003071:Orphan nuclear receptor, HMR type,IPR008946:Nuclear hormone receptor, ligand-binding,IPR013088:Zinc finger, NHR/GATA-type,	GO:0003677~DNA binding,GO:0003700~transcription factor activity,GO:0003707~steroid hormone receptor activity,GO:0004879~ligand-dependent nuclear receptor activity,GO:0008270~zinc ion binding,GO:0016563~transcription activator activity,GO:0030528~transcription regulator activity,GO:0042802~identical protein binding,GO:0042803~protein homodimerization activity,GO:0043167~ion binding,GO:0043169~cati…	mmu04010:MAPK signaling pathway,	PIRSF002524:nerve growth factor IB-like nuclear receptor,	SM00399:ZnF_C4,SM00430:HOLI,	chain:Nuclear receptor subfamily 4 group A member 1,compositionally biased region:Poly-Pro,compositionally biased region:Poly-Ser,DNA-binding region:Nuclear receptor,modified residue,region of interest:Ligand-binding,sequence conflict,zinc finger region:NR C4-type,	dna-binding,metal-binding,nucleus,phosphoprotein,receptor,Transcription,transcription regulation,zinc,zinc-finger,	(null)
Ppargc1a	"peroxisome proliferative activated receptor, gamma, coactivator 1 alpha"			0.562	0.905123	0.633	0.834254			*	0.491	0.982394	0.599	0.921595				1.303	0.337883	1.108	0.145614				0.704	0.475185	0.768	0.381902				0.648	0.802717	0.739	0.631785			m_pgc1aPathway:Regulation of PGC-1a,m_ppargPathway:Role of PPAR-gamma Coactivators in Obesity and Thermogenesis,		GO:0006091~generation of precursor metabolites and energy,GO:0006350~transcription,GO:0006355~regulation of transcription, DNA-dependent,GO:0006357~regulation of transcription from RNA polymerase II promoter,GO:0009891~positive regulation of biosynthetic process,GO:0010557~positive regulation of macromolecule biosynthetic process,GO:0010604~positive regulation of macromolecule metabolic process,G…		IPR000504:RNA recognition motif, RNP-1,IPR012677:Nucleotide-binding, alpha-beta plait,	GO:0000166~nucleotide binding,GO:0003677~DNA binding,GO:0003712~transcription cofactor activity,GO:0003713~transcription coactivator activity,GO:0003723~RNA binding,GO:0008134~transcription factor binding,GO:0016563~transcription activator activity,GO:0030528~transcription regulator activity,	mmu04910:Insulin signaling pathway,mmu04920:Adipocytokine signaling pathway,mmu05016:Huntingtons disease,		SM00360:RRM,	chain:Peroxisome proliferator-activated receptor gamma coactivator 1-alpha,compositionally biased region:Arg/Ser-rich,domain:RRM,helix,region of interest:Interaction with PPARG,sequence conflict,short sequence motif:LXXLL motif,	3d-structure,activator,nucleus,receptor,rna-binding,Transcription,transcription regulation,	(null)
Kcnk3	"potassium channel, subfamily K, member 3"			0.747	0.948001	0.76	0.634362				0.631	0.932555	0.812	0.572431			*	0.567	0.969531	0.76	0.645397				0.754	0.898941	0.77	0.571634				0.824	0.776424	0.872	0.524738					GO:0006811~ion transport,GO:0006812~cation transport,GO:0006813~potassium ion transport,GO:0015672~monovalent inorganic cation transport,GO:0030001~metal ion transport,	GO:0016021~integral to membrane,GO:0031224~intrinsic to membrane,	IPR003092:Potassium channel, two pore-domain, TASK,IPR003280:Potassium channel, two pore-domain,IPR005406:Potassium channel, two pore-domain, TASK-1,IPR013099:Ion transport 2,	GO:0005216~ion channel activity,GO:0005244~voltage-gated ion channel activity,GO:0005261~cation channel activity,GO:0005267~potassium channel activity,GO:0015267~channel activity,GO:0022803~passive transmembrane transporter activity,GO:0022832~voltage-gated channel activity,GO:0022836~gated channel activity,GO:0022838~substrate specific channel activity,GO:0030955~potassium ion binding,GO:0031420…		PIRSF038061:potassium channel, subfamily K type,		chain:Potassium channel subfamily K member 3,glycosylation site:N-linked (GlcNAc...),region of interest:Pore-forming 1,region of interest:Pore-forming 2,sequence conflict,topological domain:Cytoplasmic,transmembrane region,	glycoprotein,ion transport,ionic channel,membrane,potassium,potassium channel,potassium transport,transmembrane,transport,voltage-gated channel,	(null)
Kcne1	"potassium voltage-gated channel, Isk-related subfamily, member 1"			0.883	0.135481	0.978	0.119293				1.135	0.401396	1.039	0.220295				0.754	0.612644	0.847	0.321802			*	0.485	0.994539	0.619	0.793345				0.612	0.963997	0.702	0.869643					GO:0002064~epithelial cell development,GO:0002070~epithelial cell maturation,GO:0006811~ion transport,GO:0006812~cation transport,GO:0006813~potassium ion transport,GO:0015672~monovalent inorganic cation transport,GO:0021700~developmental maturation,GO:0030001~metal ion transport,GO:0030855~epithelial cell differentiation,GO:0048469~cell maturation,GO:0060429~epithelium development,	GO:0005886~plasma membrane,GO:0016021~integral to membrane,GO:0016324~apical plasma membrane,GO:0031224~intrinsic to membrane,GO:0044459~plasma membrane part,GO:0045177~apical part of cell,	IPR000369:Potassium channel, voltage-dependent, beta subunit, KCNE,IPR005424:Potassium channel, voltage-dependent, beta subunit, KCNE1,	GO:0005216~ion channel activity,GO:0005244~voltage-gated ion channel activity,GO:0005249~voltage-gated potassium channel activity,GO:0005261~cation channel activity,GO:0005267~potassium channel activity,GO:0015267~channel activity,GO:0022803~passive transmembrane transporter activity,GO:0022832~voltage-gated channel activity,GO:0022836~gated channel activity,GO:0022838~substrate specific channel …		PIRSF009444:potassium voltage-gated channel subfamily E member 1,		chain:Potassium voltage-gated channel subfamily E member 1,glycosylation site:N-linked (GlcNAc...),modified residue,topological domain:Cytoplasmic,transmembrane region,	direct protein sequencing,glycoprotein,ion transport,ionic channel,membrane,phosphoprotein,potassium,potassium channel,potassium transport,transmembrane,transmembrane protein,transport,voltage-gated channel,	(null)
Gm11276 /// Hist1h2ad /// Hist1h	"predicted gene 11276 /// histone cluster 1, H2ad /// histone cluster 1, H2ao"		*	2.29	0.999933						1.248	0.585703						1.444	0.947477						0.636	0.973171						0.963	0.060194							GO:0006323~DNA packaging,GO:0006325~chromatin organization,GO:0006333~chromatin assembly or disassembly,GO:0006334~nucleosome assembly,GO:0031497~chromatin assembly,GO:0034621~cellular macromolecular complex subunit organization,GO:0034622~cellular macromolecular complex assembly,GO:0034728~nucleosome organization,GO:0043933~macromolecular complex subunit organization,GO:0051276~chromosome organi…	GO:0000785~chromatin,GO:0000786~nucleosome,GO:0005694~chromosome,GO:0032993~protein-DNA complex,GO:0043228~non-membrane-bounded organelle,GO:0043232~intracellular non-membrane-bounded organelle,GO:0044427~chromosomal part,	IPR002119:Histone H2A,IPR007125:Histone core,IPR009072:Histone-fold,	GO:0003677~DNA binding,	mmu05322:Systemic lupus erythematosus,	PIRSF002048:histone H2A,	SM00414:H2A,	chain:Histone H2A type 1,chain:Histone H2A type 1-H,cross-link:Glycyl lysine isopeptide (Lys-Gly) (interchain with G-Cter in ubiquitin),helix,modified residue,sequence conflict,strand,turn,	3d-structure,acetylation,chromosomal protein,citrullination,DNA binding,dna-binding,isopeptide bond,methylation,nucleosome core,nucleus,phosphoprotein,ubl conjugation,	(null)
Prkaa2	"protein kinase, AMP-activated, alpha 2 catalytic subunit"			0.574	0.999249	0.759	0.621782			*	0.514	0.99774	0.735	0.695292			*	0.569	0.980164	0.791	0.467001				0.759	0.776474	0.886	0.309857				0.739	0.890607	0.933	0.526803					GO:0006468~protein amino acid phosphorylation,GO:0006631~fatty acid metabolic process,GO:0006633~fatty acid biosynthetic process,GO:0006694~steroid biosynthetic process,GO:0006695~cholesterol biosynthetic process,GO:0006793~phosphorus metabolic process,GO:0006796~phosphate metabolic process,GO:0008202~steroid metabolic process,GO:0008203~cholesterol metabolic process,GO:0008610~lipid biosynthetic…		IPR000719:Protein kinase, core,IPR002290:Serine/threonine protein kinase,IPR008271:Serine/threonine protein kinase, active site,IPR015741:Snf1-like protein AMPK,IPR017441:Protein kinase, ATP binding site,IPR017442:Serine/threonine protein kinase-related,	GO:0000166~nucleotide binding,GO:0000287~magnesium ion binding,GO:0001882~nucleoside binding,GO:0001883~purine nucleoside binding,GO:0004672~protein kinase activity,GO:0004674~protein serine/threonine kinase activity,GO:0004679~AMP-activated protein kinase activity,GO:0005524~ATP binding,GO:0017076~purine nucleotide binding,GO:0030554~adenyl nucleotide binding,GO:0032553~ribonucleotide binding,GO…	mmu04140:Regulation of autophagy,mmu04150:mTOR signaling pathway,mmu04910:Insulin signaling pathway,mmu04920:Adipocytokine signaling pathway,mmu05410:Hypertrophic cardiomyopathy (HCM),	PIRSF000590:Snf1/AMPK-type protein kinases, catalytic subunits,	SM00220:S_TKc,	active site:Proton acceptor,binding site:ATP,chain:5-AMP-activated protein kinase catalytic subunit alpha-2,domain:Protein kinase,modified residue,nucleotide phosphate-binding region:ATP,sequence conflict,	acetylation,atp-binding,Cholesterol biosynthesis,Fatty acid biosynthesis,kinase,lipid synthesis,magnesium,metal-binding,nucleotide-binding,phosphoprotein,serine/threonine-protein kinase,Steroid biosynthesis,sterol biosynthesis,transferase,	(null)
Prkx	"protein kinase, X-linked"		*	0.482	0.999412	0.786	0.470757			*	0.41	0.999912	0.749	0.606444			*	0.549	0.971216	0.849	0.483529				0.686	0.710013	0.902	0.304306				0.597	0.966674	0.886	0.56347					GO:0006468~protein amino acid phosphorylation,GO:0006793~phosphorus metabolic process,GO:0006796~phosphate metabolic process,GO:0016310~phosphorylation,		IPR000719:Protein kinase, core,IPR000961:AGC-kinase, C-terminal,IPR002290:Serine/threonine protein kinase,IPR008271:Serine/threonine protein kinase, active site,IPR017441:Protein kinase, ATP binding site,IPR017442:Serine/threonine protein kinase-related,	GO:0000166~nucleotide binding,GO:0001882~nucleoside binding,GO:0001883~purine nucleoside binding,GO:0004672~protein kinase activity,GO:0004674~protein serine/threonine kinase activity,GO:0005524~ATP binding,GO:0017076~purine nucleotide binding,GO:0030554~adenyl nucleotide binding,GO:0032553~ribonucleotide binding,GO:0032555~purine ribonucleotide binding,GO:0032559~adenyl ribonucleotide binding,	mmu04010:MAPK signaling pathway,mmu04020:Calcium signaling pathway,mmu04062:Chemokine signaling pathway,mmu04114:Oocyte meiosis,mmu04210:Apoptosis,mmu04270:Vascular smooth muscle contraction,mmu04310:Wnt signaling pathway,mmu04340:Hedgehog signaling pathway,mmu04540:Gap junction,mmu04720:Long-term potentiation,mmu04740:Olfactory transduction,mmu04742:Taste transduction,mmu04910:Insulin signaling …	PIRSF000564:kinase-related transforming protein,	SM00133:S_TK_X,SM00220:S_TKc,	active site:Proton acceptor,binding site:ATP,chain:Serine/threonine-protein kinase PRKX,domain:AGC-kinase C-terminal,domain:Protein kinase,nucleotide phosphate-binding region:ATP,sequence conflict,	atp-binding,kinase,nucleotide-binding,serine/threonine-protein kinase,transferase,	(null)
Ppp1r12a	"protein phosphatase 1, regulatory (inhibitor) subunit 12A"		*	0.56	0.950627	0.817	0.367971				0.587	0.950657	0.805	0.543839				0.582	0.922346	0.758	0.658718				0.823	0.636303	0.884	0.247118				0.894	0.487109	0.989	0.328031					GO:0006470~protein amino acid dephosphorylation,GO:0006793~phosphorus metabolic process,GO:0006796~phosphate metabolic process,GO:0016311~dephosphorylation,GO:0032386~regulation of intracellular transport,GO:0046822~regulation of nucleocytoplasmic transport,GO:0060341~regulation of cellular localization,		IPR002110:Ankyrin,IPR017401:Protein phosphatase 1, regulatory subunit 12A/B/C, eukaryote,IPR017401:Protein phosphatase 1, regulatory subunits 12A/B/C, eukaryote,	GO:0004721~phosphoprotein phosphatase activity,GO:0016791~phosphatase activity,	mmu04270:Vascular smooth muscle contraction,mmu04510:Focal adhesion,mmu04720:Long-term potentiation,mmu04810:Regulation of actin cytoskeleton,	PIRSF038141:PP1_12ABC_vert,PIRSF038141:protein phosphatase 1, regulatory subunits 12A/B/C, vertebrate type,	SM00248:ANK,	chain:Protein phosphatase 1 regulatory subunit 12A,compositionally biased region:Glu/Ser-rich,compositionally biased region:Ser-rich,modified residue,repeat:ANK 1,repeat:ANK 2,repeat:ANK 3,repeat:ANK 4,repeat:ANK 5,repeat:ANK 6,splice variant,	alternative splicing,ank repeat,cytoplasm,phosphoprotein,repeat,	(null)
Ppp2r3a	"protein phosphatase 2, regulatory subunit B'', alpha"		*	0.549	0.999056	0.724	0.7605			*	0.493	0.998258	0.676	0.765157			*	0.527	0.991937	0.743	0.600096				0.692	0.95391	0.855	0.414806				0.736	0.915173	0.905	0.532263					GO:0000080~G1 phase of mitotic cell cycle,GO:0000278~mitotic cell cycle,GO:0006470~protein amino acid dephosphorylation,GO:0006793~phosphorus metabolic process,GO:0006796~phosphate metabolic process,GO:0007049~cell cycle,GO:0008285~negative regulation of cell proliferation,GO:0016311~dephosphorylation,GO:0022402~cell cycle process,GO:0022403~cell cycle phase,GO:0042127~regulation of cell prolifer…		IPR011992:EF-Hand type,IPR018247:EF-HAND 1,IPR018249:EF-HAND 2,	GO:0003682~chromatin binding,GO:0005509~calcium ion binding,GO:0008601~protein phosphatase type 2A regulator activity,GO:0019208~phosphatase regulator activity,GO:0019888~protein phosphatase regulator activity,GO:0043167~ion binding,GO:0043169~cation binding,GO:0046872~metal ion binding,				chain:Serine/threonine-protein phosphatase 2A regulatory subunit B subunit alpha,compositionally biased region:Poly-Asp,domain:EF-hand,	calcium,	(null)
Ptpn11	"protein tyrosine phosphatase, non-receptor type 11"			0.729	0.890671	0.936	0.436081			*	0.538	0.990441	0.862	0.53618				1.196	0.683572	0.947	0.463287				1.342	0.955875	1.111	0.333355				1.221	0.837729	1.04	0.596297				m_ctla4Pathway:The Co-Stimulatory Signal During T-cell Activation,m_igf1Pathway:IGF-1 Signaling Pathway,m_il6Pathway:IL 6 signaling pathway,m_insulinPathway:Insulin Signaling Pathway,m_metPathway:Signaling of Hepatocyte Growth Factor Receptor,		GO:0000075~cell cycle checkpoint,GO:0000077~DNA damage checkpoint,GO:0000165~MAPKKK cascade,GO:0000187~activation of MAPK activity,GO:0000902~cell morphogenesis,GO:0000904~cell morphogenesis involved in differentiation,GO:0002791~regulation of peptide secretion,GO:0002792~negative regulation of peptide secretion,GO:0006468~protein amino acid phosphorylation,GO:0006470~protein amino acid dephospho…	GO:0004721~phosphoprotein phosphatase activity,GO:0004725~protein tyrosine phosphatase activity,GO:0016791~phosphatase activity,GO:0051427~hormone receptor binding,GO:0051428~peptide hormone receptor binding,	GO:0000267~cell fraction,GO:0001725~stress fiber,GO:0005624~membrane fraction,GO:0005626~insoluble fraction,GO:0005856~cytoskeleton,GO:0005886~plasma membrane,GO:0015629~actin cytoskeleton,GO:0030054~cell junction,GO:0032432~actin filament bundle,GO:0042641~actomyosin,GO:0043228~non-membrane-bounded organelle,GO:0043232~intracellular non-membrane-bounded organelle,GO:0044430~cytoskeletal part,GO:…	IPR000242:Protein-tyrosine phosphatase, receptor/non-receptor type,IPR000387:Dual-specific/protein-tyrosine phosphatase, conserved region,IPR000387:Protein-tyrosine phosphatase,IPR000980:SH2 motif,IPR012152:Protein-tyrosine phosphatase, non-receptor type-6, -11,IPR016130:Protein-tyrosine phosphatase, active site,	mmu04630:Jak-STAT signaling pathway,mmu04650:Natural killer cell mediated cytotoxicity,mmu04670:Leukocyte transendothelial migration,mmu04722:Neurotrophin signaling pathway,mmu04920:Adipocytokine signaling pathway,mmu05211:Renal cell carcinoma,mmu05220:Chronic myeloid leukemia,	PIRSF000929:non-receptor tyrosine-protein phosphatase, 6/11 types,PIRSF000929:Tyr-Ptase_nr_6,	3d-structure,acetylation,alternative splicing,cytoplasm,hydrolase,phosphoprotein,phosphoric monoester hydrolase,protein phosphatase,repeat,SH2 domain,tyrosine-specific phosphatase,	SM00194:PTPc,SM00252:SH2,	active site:Phosphocysteine intermediate,chain:Tyrosine-protein phosphatase non-receptor type 11,domain:SH2 1,domain:SH2 2,domain:Tyrosine-protein phosphatase,helix,modified residue,sequence conflict,splice variant,strand,
Prg4	"proteoglycan 4 (megakaryocyte stimulating factor, articular superficial zone protein)"			1.316	0.82533						1.396	0.932336						1.227	0.29251					*	2.061	0.988637					*	1.755	0.975329							GO:0006955~immune response,	GO:0005576~extracellular region,	IPR000585:Hemopexin/matrixin,IPR001212:Somatomedin B,IPR018486:Hemopexin/matrixin, conserved site,IPR018487:Hemopexin/matrixin, repeat,	GO:0001871~pattern binding,GO:0005044~scavenger receptor activity,GO:0030246~carbohydrate binding,GO:0030247~polysaccharide binding,			SM00120:HX,SM00201:SO,	chain:Proteoglycan 4,chain:Proteoglycan 4 C-terminal part,compositionally biased region:Glu-rich,compositionally biased region:Lys-rich,compositionally biased region:Ser-rich,disulfide bond,domain:Hemopexin-like 1,domain:Hemopexin-like 2,domain:SMB 1,domain:SMB 2,glycosylation site:N-linked (GlcNAc...),mutagenesis site,region of interest:37 X 8 AA repeats of K-X-P-X-P-T-T-X,repeat:10,repeat:11,re…	alternative splicing,disulfide bond,glycoprotein,proteoglycan,repeat,Secreted,signal,	(null)
Pdk4	"pyruvate dehydrogenase kinase, isoenzyme 4"			0.634	0.903711						0.648	0.946306						0.791	0.274535					*	1.888	0.983277						0.698	0.684489							GO:0005996~monosaccharide metabolic process,GO:0006006~glucose metabolic process,GO:0006084~acetyl-CoA metabolic process,GO:0006085~acetyl-CoA biosynthetic process,GO:0006086~acetyl-CoA biosynthetic process from pyruvate,GO:0006090~pyruvate metabolic process,GO:0006468~protein amino acid phosphorylation,GO:0006732~coenzyme metabolic process,GO:0006793~phosphorus metabolic process,GO:0006796~phosp…	GO:0005739~mitochondrion,GO:0005740~mitochondrial envelope,GO:0005743~mitochondrial inner membrane,GO:0005759~mitochondrial matrix,GO:0019866~organelle inner membrane,GO:0031090~organelle membrane,GO:0031966~mitochondrial membrane,GO:0031967~organelle envelope,GO:0031974~membrane-enclosed lumen,GO:0031975~envelope,GO:0031980~mitochondrial lumen,GO:0043233~organelle lumen,GO:0044429~mitochondrial …	IPR003594:ATP-binding region, ATPase-like,IPR005467:Signal transduction histidine kinase, core,IPR018955:Branched-chain alpha-ketoacid dehydrogenase kinase/Pyruvate dehydrogenase kinase, mitochondrial,	GO:0000155~two-component sensor activity,GO:0000166~nucleotide binding,GO:0001882~nucleoside binding,GO:0001883~purine nucleoside binding,GO:0004672~protein kinase activity,GO:0004673~protein histidine kinase activity,GO:0004712~protein serine/threonine/tyrosine kinase activity,GO:0004740~pyruvate dehydrogenase (acetyl-transferring) kinase activity,GO:0005524~ATP binding,GO:0016775~phosphotransfe…		PIRSF000718:branched-chain alpha-keto acid dehydrogenase kinase,	SM00387:HATPase_c,	binding site:ATP,chain:[Pyruvate dehydrogenase [lipoamide]] kinase isozyme 4, mitochondrial,domain:Histidine kinase,modified residue,nucleotide phosphate-binding region:ATP,transit peptide:Mitochondrion,	atp-binding,carbohydrate metabolism,glucose metabolism,kinase,mitochondrion,nucleotide-binding,phosphoprotein,pyruvate,transferase,transit peptide,	(null)
Ralgapa1	"Ral GTPase activating protein, alpha subunit 1"		*	0.384	0.999899	0.733	0.578119	1.074	0.101	*	0.301	0.999988	0.717	0.571126	0.984	0.062	*	0.393	0.995852	0.789	0.489973	0.378	0.051		0.588	0.97578	0.869	0.315093	0.495	0.091	*	0.512	0.996963	0.82	0.587393	0.583	0.084			GO:0045449~regulation of transcription,GO:0051056~regulation of small GTPase mediated signal transduction,			GO:0005083~small GTPase regulator activity,GO:0005096~GTPase activator activity,GO:0005098~Ran GTPase activator activity,GO:0005099~Ras GTPase activator activity,GO:0008047~enzyme activator activity,GO:0030695~GTPase regulator activity,GO:0060589~nucleoside-triphosphatase regulator activity,				chain:Ral GTPase-activating protein alpha subunit 1,compositionally biased region:Poly-Ser,domain:Rap-GAP,modified residue,region of interest:Minimal domain that binds to TCF3/E12,sequence conflict,splice variant,	alternative splicing,coiled coil,cytoplasm,direct protein sequencing,GTPase activation,nucleus,phosphoprotein,	(null)
Rhoa	"Ras homolog gene family, member A"			0.61	0.908719	0.768	0.467837			*	0.565	0.981798	0.738	0.522733				0.647	0.960098	0.766	0.595446				0.861	0.326542	0.92	0.176732				0.752	0.843371	0.89	0.509448			m_akap13Pathway:Rho-Selective Guanine Exchange Factor AKAP13 Mediates Stress Fiber Formation,m_akapCentrosomePathway:Protein Kinase A at the Centrosome,m_cardiacegfPathway:Role of EGF Receptor Transactivation by GPCRs in Cardiac Hypertrophy,m_CCR3Pathway:CCR3 signaling in Eosinophils,m_cdc42racPathway:Role of PI3K subunit p85 in regulation of Actin Organization and Cell Migration,m_ecmPathway:Erk…		GO:0000902~cell morphogenesis,GO:0006355~regulation of transcription, DNA-dependent,GO:0006357~regulation of transcription from RNA polymerase II promoter,GO:0007010~cytoskeleton organization,GO:0007015~actin filament organization,GO:0007155~cell adhesion,GO:0007160~cell-matrix adhesion,GO:0007166~cell surface receptor linked signal transduction,GO:0007229~integrin-mediated signaling pathway,GO:0…	GO:0005739~mitochondrion,GO:0005829~cytosol,GO:0005856~cytoskeleton,GO:0005886~plasma membrane,GO:0009898~internal side of plasma membrane,GO:0043228~non-membrane-bounded organelle,GO:0043232~intracellular non-membrane-bounded organelle,GO:0044459~plasma membrane part,	IPR001806:Ras GTPase,IPR003578:Ras small GTPase, Rho type,IPR005225:Small GTP-binding protein,IPR013753:Ras,	GO:0000166~nucleotide binding,GO:0003924~GTPase activity,GO:0005525~GTP binding,GO:0017076~purine nucleotide binding,GO:0019001~guanyl nucleotide binding,GO:0032553~ribonucleotide binding,GO:0032555~purine ribonucleotide binding,GO:0032561~guanyl ribonucleotide binding,	mmu04062:Chemokine signaling pathway,mmu04270:Vascular smooth muscle contraction,mmu04310:Wnt signaling pathway,mmu04350:TGF-beta signaling pathway,mmu04360:Axon guidance,mmu04510:Focal adhesion,mmu04520:Adherens junction,mmu04530:Tight junction,mmu04660:T cell receptor signaling pathway,mmu04670:Leukocyte transendothelial migration,mmu04722:Neurotrophin signaling pathway,mmu04810:Regulation of a…	PIRSF037169:small GTPase, Rho type,PIRSF500586:GTP-binding protein Rho,	SM00174:RHO,	chain:Transforming protein RhoA,compositionally biased region:Arg/Lys-rich (basic),lipid moiety-binding region:S-geranylgeranyl cysteine,modified residue,nucleotide phosphate-binding region:GTP,propeptide:Removed in mature form,sequence conflict,short sequence motif:Effector region,	cell membrane,cytoplasm,cytoskeleton,gtp-binding,lipoprotein,membrane,methylation,nucleotide-binding,phosphoprotein,prenylation,Proto-oncogene,	(null)
Rbp7	"retinol binding protein 7, cellular"			1.103	0.216166						0.939	0.17316						1.469	0.990106					*	1.894	0.99993						1.476	0.997196									IPR000463:Cytosolic fatty-acid binding,IPR000566:Lipocalin-related protein and Bos/Can/Equ allergen,IPR012674:Calycin,	GO:0005501~retinoid binding,GO:0008289~lipid binding,GO:0016918~retinal binding,GO:0019840~isoprenoid binding,GO:0019841~retinol binding,GO:0019842~vitamin binding,		PIRSF002390:lipid binding protein, FABP type,PIRSF500199:intracellular lipid-binding protein,		chain:Retinoid-binding protein 7,	cytoplasm,retinol-binding,transport,vitamin a,	(null)
Stk39	"serine/threonine kinase 39, STE20/SPS1 homolog (yeast)"			0.587	0.997051	0.798	0.456534			*	0.475	0.99932	0.812	0.503341				0.608	0.99314	0.785	0.613942				0.592	0.924909	0.84	0.396205				0.579	0.991598	0.929	0.74747					GO:0006468~protein amino acid phosphorylation,GO:0006793~phosphorus metabolic process,GO:0006796~phosphate metabolic process,GO:0016310~phosphorylation,	GO:0000267~cell fraction,GO:0005624~membrane fraction,GO:0005626~insoluble fraction,GO:0005886~plasma membrane,GO:0016323~basolateral plasma membrane,GO:0016324~apical plasma membrane,GO:0044459~plasma membrane part,GO:0045177~apical part of cell,	IPR000719:Protein kinase, core,IPR002290:Serine/threonine protein kinase,IPR008271:Serine/threonine protein kinase, active site,IPR017441:Protein kinase, ATP binding site,IPR017442:Serine/threonine protein kinase-related,	GO:0000166~nucleotide binding,GO:0001882~nucleoside binding,GO:0001883~purine nucleoside binding,GO:0004672~protein kinase activity,GO:0004674~protein serine/threonine kinase activity,GO:0005524~ATP binding,GO:0017076~purine nucleotide binding,GO:0030554~adenyl nucleotide binding,GO:0032553~ribonucleotide binding,GO:0032555~purine ribonucleotide binding,GO:0032559~adenyl ribonucleotide binding,			SM00220:S_TKc,	active site:Proton acceptor,binding site:ATP,chain:STE20/SPS1-related proline-alanine-rich protein kinase,compositionally biased region:Ala/Pro-rich,compositionally biased region:Poly-Ala,domain:Protein kinase,modified residue,nucleotide phosphate-binding region:ATP,short sequence motif:Caspase cleavage related site,short sequence motif:Nuclear localization signal,	acetylation,atp-binding,cytoplasm,kinase,nucleotide-binding,nucleus,phosphoprotein,serine/threonine-protein kinase,transferase,	(null)
LOC631639 /// Lonrf1	"similar to CG32369-PB, isoform B /// LON peptidase N-terminal domain and ring finger 1"			1.079	0.110697						1.3	0.850189						1.366	0.789144					*	1.93	0.998807						1.682	0.995714						(null)	(null)	(null)	(null)	(null)	(null)	(null)	(null)	(null)	(null)	(null)
LOC100046232 /// Nfil3	"similar to NFIL3/E4BP4 transcription factor /// nuclear factor, interleukin 3, regulated"			1.583	0.960422					*	1.79	0.992309						1.451	0.731821						1.08	0.088247						1.38	0.829803							GO:0006350~transcription,GO:0006355~regulation of transcription, DNA-dependent,GO:0045449~regulation of transcription,GO:0048511~rhythmic process,GO:0051252~regulation of RNA metabolic process,		IPR004827:Basic-leucine zipper (bZIP) transcription factor,IPR010533:Vertebrate interleukin-3 regulated transcription factor,IPR011700:Basic leucine zipper,IPR016743:Transcription factor, basic leucine zipper, E4BP4,	GO:0003677~DNA binding,GO:0003700~transcription factor activity,GO:0030528~transcription regulator activity,GO:0043565~sequence-specific DNA binding,GO:0046983~protein dimerization activity,		PIRSF019029:basic leucine zipper (bZIP) transcription factor E4BP4,PIRSF019029:bZIP_E4BP4,	SM00338:BRLZ,	chain:Nuclear factor interleukin-3-regulated protein,DNA-binding region:Basic motif,domain:Leucine-zipper,modified residue,region of interest:Necessary for transcriptional repression and sufficient for interaction with PER2,sequence conflict,	activator,biological rhythms,dna-binding,nucleus,phosphoprotein,repressor,Transcription,transcription regulation,	(null)
Smg1	"SMG1 homolog, phosphatidylinositol 3-kinase-related kinase (C. elegans)"			0.618	0.996816	0.851	0.339721			*	0.525	0.997114	0.806	0.401745				0.707	0.858465	0.909	0.282748				1.222	0.707524	1.032	0.292177				0.765	0.889612	0.928	0.477429					GO:0000184~nuclear-transcribed mRNA catabolic process, nonsense-mediated decay,GO:0000956~nuclear-transcribed mRNA catabolic process,GO:0006259~DNA metabolic process,GO:0006281~DNA repair,GO:0006401~RNA catabolic process,GO:0006402~mRNA catabolic process,GO:0006974~response to DNA damage stimulus,GO:0009057~macromolecule catabolic process,GO:0016071~mRNA metabolic process,GO:0033554~cellular resp…		IPR000357:HEAT,IPR000403:Phosphatidylinositol 3- and 4-kinase, catalytic,IPR003152:PIK-related kinase, FATC,IPR014009:PIK-related kinase,IPR015519:Ataxia-Telangiectasia Mutated,IPR018936:Phosphatidylinositol 3- and 4-kinase, conserved site,	GO:0000166~nucleotide binding,GO:0001882~nucleoside binding,GO:0001883~purine nucleoside binding,GO:0004672~protein kinase activity,GO:0004674~protein serine/threonine kinase activity,GO:0005524~ATP binding,GO:0017076~purine nucleotide binding,GO:0030145~manganese ion binding,GO:0030554~adenyl nucleotide binding,GO:0032553~ribonucleotide binding,GO:0032555~purine ribonucleotide binding,GO:0032559…			SM00146:PI3Kc,	chain:Serine/threonine-protein kinase Smg1,domain:FAT,domain:FATC,domain:PI3K/PI4K,modified residue,repeat:HEAT,sequence conflict,splice variant,	acetylation,alternative splicing,atp-binding,cytoplasm,direct protein sequencing,DNA damage,dna repair,kinase,manganese,metal-binding,nonsense-mediated mrna decay,nucleotide-binding,nucleus,phosphoprotein,serine/threonine-protein kinase,transferase,	(null)
Slc10a6	"solute carrier family 10 (sodium/bile acid cotransporter family), member 6"			0.873	0.246845						0.98	0.013527					*	2.075	0.999939					*	2.263	0.972321						1.078	0.151226								GO:0006811~ion transport,GO:0006812~cation transport,GO:0006814~sodium ion transport,GO:0015672~monovalent inorganic cation transport,GO:0030001~metal ion transport,	GO:0005343~organic acid:sodium symporter activity,GO:0008028~monocarboxylic acid transmembrane transporter activity,GO:0008508~bile acid:sodium symporter activity,GO:0015125~bile acid transmembrane transporter activity,GO:0015293~symporter activity,GO:0015294~solute:cation symporter activity,GO:0015370~solute:sodium symporter activity,GO:0031402~sodium ion binding,GO:0031420~alkali metal ion bind…	GO:0016021~integral to membrane,GO:0031224~intrinsic to membrane,	IPR002657:Bile acid:sodium symporter,		PIRSF006799:sodium-dependent transporter,	glycoprotein,ion transport,membrane,Sodium,Sodium transport,Symport,transmembrane,transport,		chain:Solute carrier family 10 member 6,glycosylation site:N-linked (GlcNAc...),topological domain:Cytoplasmic,topological domain:Extracellular,transmembrane region,
Slc25a3	"solute carrier family 25 (mitochondrial carrier, phosphate carrier), member 3"			0.611	0.973162	0.796	0.574575			*	0.54	0.99717	0.753	0.695857				0.593	0.98534	0.762	0.511146				0.69	0.890948	0.833	0.456925				0.655	0.950141	0.797	0.586409					GO:0055085~transmembrane transport,	GO:0005739~mitochondrion,GO:0005740~mitochondrial envelope,GO:0005743~mitochondrial inner membrane,GO:0016021~integral to membrane,GO:0019866~organelle inner membrane,GO:0031090~organelle membrane,GO:0031224~intrinsic to membrane,GO:0031966~mitochondrial membrane,GO:0031967~organelle envelope,GO:0031975~envelope,GO:0044429~mitochondrial part,	IPR001993:Mitochondrial substrate carrier,IPR018108:Mitochondrial substrate/solute carrier,	GO:0015293~symporter activity,		PIRSF002458:ADP,ATP carrier protein,		chain:Phosphate carrier protein, mitochondrial,modified residue,repeat:Solcar 1,repeat:Solcar 2,repeat:Solcar 3,transit peptide:Mitochondrion,transmembrane region,	acetylation,direct protein sequencing,membrane,mitochondrion,mitochondrion inner membrane,phosphoprotein,repeat,Symport,transit peptide,transmembrane,transport,	(null)
Slc39a6	"solute carrier family 39 (metal ion transporter), member 6"			1.285	0.664945	1.053	0.177704				1.339	0.927064	0.999	0.482317				1.39	0.930701	1.057	0.252869				1.467	0.917955	1.072	0.336331			*	1.765	0.999449	1.151	0.541235					GO:0000041~transition metal ion transport,GO:0006811~ion transport,GO:0006812~cation transport,GO:0006829~zinc ion transport,GO:0030001~metal ion transport,GO:0055085~transmembrane transport,	GO:0005783~endoplasmic reticulum,GO:0005886~plasma membrane,GO:0016021~integral to membrane,GO:0031224~intrinsic to membrane,	IPR003689:Zinc/iron permease,	GO:0008270~zinc ion binding,GO:0043167~ion binding,GO:0043169~cation binding,GO:0046872~metal ion binding,GO:0046873~metal ion transmembrane transporter activity,GO:0046914~transition metal ion binding,				cell membrane,coiled coil,glycoprotein,ion transport,membrane,phosphoprotein,signal,transmembrane,transport,zinc,zinc transport,		chain:Zinc transporter ZIP6,compositionally biased region:His-rich,compositionally biased region:Poly-Glu,compositionally biased region:Poly-Lys,glycosylation site:N-linked (GlcNAc...),modified residue,sequence conflict,signal peptide,topological domain:Cytoplasmic,topological domain:Extracellular,transmembrane region,
Slc4a1	"solute carrier family 4 (anion exchanger), member 1"			0.946	0.087525	1.02	0.058233				1.105	0.322579	1.031	0.109666			*	2.05	0.985988	1.66	0.722047				1.026	0.038377	1.007	0.018771				1.25	0.820302	1.196	0.568281						GO:0006811~ion transport,GO:0006820~anion transport,GO:0006821~chloride transport,GO:0015698~inorganic anion transport,	GO:0003779~actin binding,GO:0008022~protein C-terminus binding,GO:0008092~cytoskeletal protein binding,GO:0008509~anion transmembrane transporter activity,GO:0015103~inorganic anion transmembrane transporter activity,GO:0015108~chloride transmembrane transporter activity,GO:0015297~antiporter activity,GO:0015300~solute:solute antiporter activity,GO:0015301~anion:anion antiporter activity,	GO:0005856~cytoskeleton,GO:0005886~plasma membrane,GO:0005938~cell cortex,GO:0016021~integral to membrane,GO:0016323~basolateral plasma membrane,GO:0030016~myofibril,GO:0030017~sarcomere,GO:0030018~Z disc,GO:0030863~cortical cytoskeleton,GO:0031224~intrinsic to membrane,GO:0031674~I band,GO:0043228~non-membrane-bounded organelle,GO:0043232~intracellular non-membrane-bounded organelle,GO:0043292~c…	IPR001717:Anion exchange protein,IPR002977:Anion exchange protein 1,IPR003020:Bicarbonate transporter, eukaryotic,IPR011531:Bicarbonate transporter, C-terminal,IPR013769:Bicarbonate transporter, cytoplasmic,IPR018241:Anion exchange, conserved site,		PIRSF002468:band 3-like protein,	alternative splicing,anion exchange,direct protein sequencing,glycoprotein,ion transport,lipoprotein,membrane,palmitate,phosphoprotein,transmembrane,transmembrane protein,transport,		chain:Band 3 anion transport protein,glycosylation site:N-linked (GlcNAc...),lipid moiety-binding region:S-palmitoyl cysteine,modified residue,region of interest:Membrane (anion exchange),sequence conflict,splice variant,topological domain:Cytoplasmic,topological domain:Extracellular,transmembrane region,
Slc44a2	"solute carrier family 44, member 2"			1.321	0.775715	1.068	0.279847			*	1.956	0.999817	1.288	0.450648				1.498	0.913998	1.117	0.319913				1.118	0.182548	0.99	0.142077				1.199	0.654648	0.998	0.438014								GO:0016021~integral to membrane,GO:0031224~intrinsic to membrane,	IPR007603:Protein of unknown function DUF580,			alternative splicing,glycoprotein,membrane,transmembrane,transport,		chain:Choline transporter-like protein 2,glycosylation site:N-linked (GlcNAc...),splice variant,topological domain:Cytoplasmic,topological domain:Extracellular,transmembrane region,
Spock2	"sparc/osteonectin, cwcv and kazal-like domains proteoglycan 2"			0.881	0.192026	0.939	0.096028				0.923	0.166267	0.944	0.104115				1.215	0.462099	1.131	0.249436			*	2.097	0.999905	1.467	0.519846				1.322	0.905437	1.125	0.508069					GO:0005976~polysaccharide metabolic process,GO:0006022~aminoglycan metabolic process,GO:0006029~proteoglycan metabolic process,GO:0006790~sulfur metabolic process,GO:0009100~glycoprotein metabolic process,GO:0010810~regulation of cell-substrate adhesion,GO:0010811~positive regulation of cell-substrate adhesion,GO:0018149~peptide cross-linking,GO:0018209~peptidyl-serine modification,GO:0019800~pep…	GO:0005576~extracellular region,GO:0005578~proteinaceous extracellular matrix,GO:0031012~extracellular matrix,GO:0044421~extracellular region part,	IPR000716:Thyroglobulin type-1,IPR002350:Proteinase inhibitor I1, Kazal,IPR011497:Protease inhibitor, Kazal-type,IPR011992:EF-Hand type,IPR019577:SPARC/Testican, calcium-binding domain,	GO:0001871~pattern binding,GO:0005509~calcium ion binding,GO:0005539~glycosaminoglycan binding,GO:0030246~carbohydrate binding,GO:0030247~polysaccharide binding,GO:0043167~ion binding,GO:0043169~cation binding,GO:0046872~metal ion binding,GO:0050840~extracellular matrix binding,			SM00211:TY,SM00280:KAZAL,	chain:Testican-2,compositionally biased region:Glu-rich,disulfide bond,domain:Kazal-like,domain:Thyroglobulin type-1,glycosylation site:N-linked (GlcNAc...),glycosylation site:O-linked (Xyl...) (glycosaminoglycan),modified residue,signal peptide,	calcium,disulfide bond,extracellular matrix,glycoprotein,heparan sulfate,phosphoprotein,proteoglycan,Secreted,signal,	(null)
Sf3b2	"splicing factor 3b, subunit 2"			0.666	0.988863	0.895	0.283786			*	0.558	0.99371	0.89	0.335922				0.623	0.980387	0.878	0.290467				0.751	0.912828	0.944	0.247845				0.65	0.998241	0.886	0.406909					GO:0006396~RNA processing,GO:0006397~mRNA processing,GO:0016071~mRNA metabolic process,		IPR003034:DNA-binding SAP,IPR006568:PSP, proline-rich,IPR007180:Protein of unknown function DUF382,		mmu03040:Spliceosome,		SM00513:SAP,SM00581:PSP,	(null)	(null)	(null)
Sfrs11	"splicing factor, arginine/serine-rich 11"			0.664	0.971029	0.968	0.365824			*	0.541	0.999301	0.923	0.484429				0.732	0.746392	0.917	0.278683				0.839	0.407058	1.013	0.205389				1.215	0.620688	1.038	0.404416							IPR000504:RNA recognition motif, RNP-1,IPR012677:Nucleotide-binding, alpha-beta plait,	GO:0000166~nucleotide binding,			SM00360:RRM,	(null)	(null)	(null)
Sfrs3	"splicing factor, arginine/serine-rich 3 (SRp20)"			0.612	0.99631	0.897	0.23237			*	0.51	0.999773	0.908	0.25485				0.572	0.98576	0.788	0.625327				0.783	0.876589	0.78	0.687956				0.582	0.992641	0.912	0.256016					GO:0006396~RNA processing,GO:0006397~mRNA processing,GO:0008380~RNA splicing,GO:0016071~mRNA metabolic process,		IPR000504:RNA recognition motif, RNP-1,IPR012677:Nucleotide-binding, alpha-beta plait,	GO:0000166~nucleotide binding,GO:0003723~RNA binding,	mmu03040:Spliceosome,		SM00360:RRM,	chain:Splicing factor, arginine/serine-rich 3,compositionally biased region:Arg/Ser-rich (RS domain),domain:RRM,modified residue,region of interest:2 X approximate repeats, basic,repeat:B-1,repeat:B-2,splice variant,	acetylation,alternative splicing,mrna processing,mrna splicing,nucleus,phosphoprotein,repeat,rna-binding,	(null)
Spred2	"sprouty-related, EVH1 domain containing 2"			0.625	0.99632	0.939	0.334723			*	0.561	0.985803	0.888	0.331614				0.652	0.955777	0.914	0.305874				0.758	0.813172	0.923	0.241779				1.155	0.636778	1.006	0.269381					GO:0000165~MAPKKK cascade,GO:0000188~inactivation of MAPK activity,GO:0006469~negative regulation of protein kinase activity,GO:0007242~intracellular signaling cascade,GO:0007243~protein kinase cascade,GO:0019220~regulation of phosphate metabolic process,GO:0033673~negative regulation of kinase activity,GO:0042325~regulation of phosphorylation,GO:0043086~negative regulation of catalytic activity,…	GO:0005886~plasma membrane,GO:0009898~internal side of plasma membrane,GO:0031410~cytoplasmic vesicle,GO:0031982~vesicle,GO:0044459~plasma membrane part,	IPR000697:EVH1,IPR007875:Sprouty,IPR011993:Pleckstrin homology-type,	GO:0005173~stem cell factor receptor binding,	mmu04630:Jak-STAT signaling pathway,	PIRSF038353:sprouty-related protein Spred,	SM00461:WH1,	chain:Sprouty-related, EVH1 domain-containing protein 2,domain:KBD,domain:SPR,domain:WH1,modified residue,	cytoplasm,cytoplasmic vesicle,membrane,phosphoprotein,ubl conjugation,	(null)
Sult1a1	"sulfotransferase family 1A, phenol-preferring, member 1"			1.091	0.115944						0.977	0.01845						1.555	0.991503					*	2.192	0.99988						1.401	0.87148								GO:0008202~steroid metabolic process,	GO:0000166~nucleotide binding,GO:0004062~aryl sulfotransferase activity,GO:0008146~sulfotransferase activity,GO:0016782~transferase activity, transferring sulfur-containing groups,GO:0017067~tyrosine-ester sulfotransferase activity,		IPR000863:Sulfotransferase,	mmu00920:Sulfur metabolism,	PIRSF000856:alcohol sulfotransferase,	cytoplasm,lipid metabolism,steroid metabolism,sulfotransferase,transferase,		active site:Proton acceptor,chain:Sulfotransferase 1A1,nucleotide phosphate-binding region:PAPS,
Smarca5	"SWI/SNF related, matrix associated, actin dependent regulator of chromatin, subfamily a, member 5"			0.707	0.885255	0.857	0.431059			*	0.525	0.998331	0.766	0.595731				0.617	0.975879	0.827	0.436477				0.85	0.393292	0.956	0.177621				0.741	0.908299	0.91	0.432621					DNA replication, recombination, and repair / Transcription / Translation, ribosomal structure and biogenesis,	GO:0000183~chromatin silencing at rDNA,GO:0006325~chromatin organization,GO:0006333~chromatin assembly or disassembly,GO:0006338~chromatin remodeling,GO:0006342~chromatin silencing,GO:0006355~regulation of transcription, DNA-dependent,GO:0009890~negative regulation of biosynthetic process,GO:0010558~negative regulation of macromolecule biosynthetic process,GO:0010605~negative regulation of macrom…	GO:0000166~nucleotide binding,GO:0001882~nucleoside binding,GO:0001883~purine nucleoside binding,GO:0003677~DNA binding,GO:0003682~chromatin binding,GO:0004386~helicase activity,GO:0005524~ATP binding,GO:0008026~ATP-dependent helicase activity,GO:0016563~transcription activator activity,GO:0016887~ATPase activity,GO:0017076~purine nucleotide binding,GO:0030528~transcription regulator activity,GO:…	GO:0005677~chromatin silencing complex,GO:0016585~chromatin remodeling complex,	IPR000330:SNF2-related,IPR001005:SANT, DNA-binding,IPR001650:DNA/RNA helicase, C-terminal,IPR002464:DNA/RNA helicase, ATP-dependent, DEAH-box type, conserved site,IPR014001:DEAD-like helicase, N-terminal,IPR014021:Helicase, superfamily 1 and 2, ATP-binding,IPR015194:ATPase, nucleosome remodelling ISWI, HAND domain,IPR015195:SLIDE,IPR017884:SANT, eukarya,		PIRSF036348:chromatin remodelling complex ATPase chain ISWI,	acetylation,atp-binding,chromatin regulator,helicase,hydrolase,nucleotide-binding,nucleus,phosphoprotein,repeat,	SM00487:DEXDc,SM00490:HELICc,SM00717:SANT,	chain:SWI/SNF-related matrix-associated actin- dependent regulator of chromatin subfamily A member 5,compositionally biased region:Poly-Pro,domain:Helicase ATP-binding,domain:Helicase C-terminal,domain:SANT 1,domain:SANT 2,modified residue,nucleotide phosphate-binding region:ATP,sequence conflict,short sequence motif:DEAH box,
Smarcc1	"SWI/SNF related, matrix associated, actin dependent regulator of chromatin, subfamily c, member 1"			0.679	0.904526	0.877	0.326211			*	0.557	0.960085	0.853	0.505389				0.578	0.950897	0.828	0.392363				0.804	0.504561	0.901	0.284361				0.711	0.842409	0.878	0.383477				m_hSWI-SNFpathway:Chromatin Remodeling by hSWI/SNF ATP-dependent Complexes,m_vdrPathway:Control of Gene Expression by Vitamin D Receptor,	Chromatin structure and dynamics / Transcription,General function prediction only,	GO:0006323~DNA packaging,GO:0006325~chromatin organization,GO:0006333~chromatin assembly or disassembly,GO:0006350~transcription,GO:0016568~chromatin modification,GO:0045449~regulation of transcription,GO:0051276~chromosome organization,	GO:0003677~DNA binding,GO:0003682~chromatin binding,	GO:0000228~nuclear chromosome,GO:0000785~chromatin,GO:0000790~nuclear chromatin,GO:0000792~heterochromatin,GO:0000803~sex chromosome,GO:0001739~sex chromatin,GO:0001741~XY body,GO:0005694~chromosome,GO:0005720~nuclear heterochromatin,GO:0016514~SWI/SNF complex,GO:0016585~chromatin remodeling complex,GO:0043228~non-membrane-bounded organelle,GO:0043232~intracellular non-membrane-bounded organelle,…	IPR000953:Chromo domain,IPR001005:SANT, DNA-binding,IPR007526:SWIRM,IPR014778:Myb, DNA-binding,IPR017884:SANT, eukarya,			acetylation,alternative splicing,chromatin regulator,coiled coil,neurogenesis,nucleus,phosphoprotein,Transcription,transcription regulation,	SM00298:CHROMO,SM00717:SANT,	chain:SWI/SNF complex subunit SMARCC1,compositionally biased region:Glu-rich,compositionally biased region:Poly-Ala,compositionally biased region:Poly-Pro,compositionally biased region:Pro-rich,domain:SANT,domain:SWIRM,modified residue,sequence conflict,splice variant,
Syncrip	"synaptotagmin binding, cytoplasmic RNA interacting protein"			0.657	0.967232	0.847	0.429055				0.607	0.996434	0.83	0.456696			*	0.562	0.990544	0.787	0.426338				1.255	0.60801	1.016	0.191222				1.187	0.605498	0.996	0.366697					GO:0006396~RNA processing,GO:0006397~mRNA processing,GO:0008380~RNA splicing,GO:0016071~mRNA metabolic process,	GO:0005681~spliceosome,GO:0030529~ribonucleoprotein complex,	IPR000504:RNA recognition motif, RNP-1,IPR006535:HnRNP R and Q splicing factor,IPR012677:Nucleotide-binding, alpha-beta plait,	GO:0000166~nucleotide binding,GO:0003723~RNA binding,GO:0003727~single-stranded RNA binding,GO:0003729~mRNA binding,GO:0008143~poly(A) RNA binding,GO:0070717~poly-purine tract binding,			SM00360:RRM,	chain:Heterogeneous nuclear ribonucleoprotein Q,compositionally biased region:Poly-Tyr,cross-link:Glycyl lysine isopeptide (Lys-Gly) (interchain with G-Cter in ubiquitin),domain:RRM 1,domain:RRM 2,domain:RRM 3,modified residue,region of interest:3 X 4 AA repeats of Y-Y-G-Y,region of interest:8 X 3 AA repeats of R-G-G,region of interest:Interaction with APOBEC1,region of interest:Interaction with …	acetylation,alternative splicing,cytoplasm,direct protein sequencing,isopeptide bond,mrna processing,mrna splicing,nucleus,phosphoprotein,repeat,ribonucleoprotein,rna-binding,Spliceosome,ubl conjugation,	(null)
Snca	"synuclein, alpha"			1.451	0.961605	1.221	0.575363				1.319	0.959868	1.228	0.637585			*	4.152	0.999997	2.362	0.667375				0.867	0.181925	0.964	0.07569			*	2.117	0.999871	1.533	0.676232				m_parkinPathway:Role of Parkin in the Ubiquitin-Proteasomal Pathway,m_ParkinsonsPathway:Alpha-synuclein and Parkin-mediated proteolysis in Parkinsons disease,		GO:0001774~microglial cell activation,GO:0001775~cell activation,GO:0001956~positive regulation of neurotransmitter secretion,GO:0001963~synaptic transmission, dopaminergic,GO:0002274~myeloid leukocyte activation,GO:0002694~regulation of leukocyte activation,GO:0006091~generation of precursor metabolites and energy,GO:0006119~oxidative phosphorylation,GO:0006575~cellular amino acid derivative met…	GO:0005504~fatty acid binding,GO:0008289~lipid binding,GO:0031406~carboxylic acid binding,GO:0033293~monocarboxylic acid binding,GO:0042802~identical protein binding,GO:0050542~icosanoid binding,GO:0050543~icosatetraenoic acid binding,GO:0050544~arachidonic acid binding,	GO:0000267~cell fraction,GO:0005624~membrane fraction,GO:0005626~insoluble fraction,GO:0005829~cytosol,GO:0005856~cytoskeleton,GO:0005886~plasma membrane,GO:0019717~synaptosome,GO:0043228~non-membrane-bounded organelle,GO:0043232~intracellular non-membrane-bounded organelle,	IPR001058:Synuclein,IPR002460:Alpha-synuclein,	mmu05010:Alzheimers disease,mmu05012:Parkinsons disease,	PIRSF019672:synuclein,	alternative splicing,cytoplasm,direct protein sequencing,phosphoprotein,repeat,ubl conjugation,		chain:Alpha-synuclein,modified residue,region of interest:4 X 11 AA tandem repeats of [EGS]-K-T-K- [EQ]-[GQ]-V-X(4),repeat:1,repeat:2,repeat:3; approximate,repeat:4,sequence conflict,splice variant,
Tbc1d15	"TBC1 domain family, member 15"		*	0.554	0.999211	0.786	0.394442			*	0.48	0.999943	0.772	0.45792			*	0.562	0.99136	0.794	0.418837				0.769	0.745561	1.012	0.524427				0.644	0.991362	0.918	0.576359					GO:0032313~regulation of Rab GTPase activity,GO:0032318~regulation of Ras GTPase activity,GO:0032483~regulation of Rab protein signal transduction,GO:0043087~regulation of GTPase activity,GO:0046578~regulation of Ras protein signal transduction,GO:0051056~regulation of small GTPase mediated signal transduction,GO:0051336~regulation of hydrolase activity,	GO:0005576~extracellular region,GO:0005739~mitochondrion,	IPR000195:RabGAP/TBC,	GO:0005083~small GTPase regulator activity,GO:0005096~GTPase activator activity,GO:0005097~Rab GTPase activator activity,GO:0005099~Ras GTPase activator activity,GO:0008047~enzyme activator activity,GO:0030695~GTPase regulator activity,GO:0060589~nucleoside-triphosphatase regulator activity,			SM00164:TBC,	chain:TBC1 domain family member 15,domain:Rab-GAP TBC,modified residue,	acetylation,GTPase activation,phosphoprotein,	(null)
Tbc1d23	"TBC1 domain family, member 23"		*	0.56	0.998982	0.811	0.533795				0.632	0.995534	0.92	0.53741				0.576	0.987553	0.891	0.519885				1.099	0.167225	1.004	0.093381				1.268	0.787385	1.004	0.560038					GO:0032313~regulation of Rab GTPase activity,GO:0032318~regulation of Ras GTPase activity,GO:0032483~regulation of Rab protein signal transduction,GO:0043087~regulation of GTPase activity,GO:0046578~regulation of Ras protein signal transduction,GO:0051056~regulation of small GTPase mediated signal transduction,GO:0051336~regulation of hydrolase activity,		IPR000195:RabGAP/TBC,IPR001763:Rhodanese-like,	GO:0005083~small GTPase regulator activity,GO:0005096~GTPase activator activity,GO:0005097~Rab GTPase activator activity,GO:0005099~Ras GTPase activator activity,GO:0008047~enzyme activator activity,GO:0030695~GTPase regulator activity,GO:0060589~nucleoside-triphosphatase regulator activity,			SM00164:TBC,SM00450:RHOD,	chain:TBC1 domain family member 23,domain:Rab-GAP TBC,domain:Rhodanese,modified residue,splice variant,	alternative splicing,phosphoprotein,	(null)
Tob2	"transducer of ERBB2, 2"			0.578	0.999854	0.659	0.928315			*	0.523	0.999984	0.679	0.947496				0.777	0.722233	0.921	0.250126				0.788	0.671209	0.899	0.283966				0.622	0.995907	0.718	0.920781					GO:0002761~regulation of myeloid leukocyte differentiation,GO:0002762~negative regulation of myeloid leukocyte differentiation,GO:0030278~regulation of ossification,GO:0045596~negative regulation of cell differentiation,GO:0045637~regulation of myeloid cell differentiation,GO:0045638~negative regulation of myeloid cell differentiation,GO:0045670~regulation of osteoclast differentiation,GO:0045671…		IPR002087:Anti-proliferative protein,IPR009818:Ataxin-2, C-terminal,IPR015676:Transducer of ErbB-2,IPR015678:Transducer of ErbB-2, 2,	GO:0008134~transcription factor binding,GO:0035257~nuclear hormone receptor binding,GO:0042809~vitamin D receptor binding,GO:0051427~hormone receptor binding,		PIRSF038107:Transducer of erbB-2,	SM00099:btg1,	chain:Protein Tob2,modified residue,	phosphoprotein,	(null)
Tacc2	"transforming, acidic coiled-coil containing protein 2"			0.976	0.009028						1.032	0.036484						1.072	0.076887					*	1.777	0.997768						1.135	0.413821							GO:0000226~microtubule cytoskeleton organization,GO:0000279~M phase,GO:0007010~cytoskeleton organization,GO:0007017~microtubule-based process,GO:0007049~cell cycle,GO:0007051~spindle organization,GO:0008283~cell proliferation,GO:0021537~telencephalon development,GO:0021543~pallium development,GO:0021846~cell proliferation in forebrain,GO:0021987~cerebral cortex development,GO:0022027~interkinetic…	GO:0005813~centrosome,GO:0005815~microtubule organizing center,GO:0005856~cytoskeleton,GO:0015630~microtubule cytoskeleton,GO:0043228~non-membrane-bounded organelle,GO:0043232~intracellular non-membrane-bounded organelle,GO:0044430~cytoskeletal part,	IPR007707:Transforming acidic coiled-coil-containing,	GO:0019904~protein domain specific binding,GO:0035257~nuclear hormone receptor binding,GO:0051427~hormone receptor binding,				chain:Transforming acidic coiled-coil- containing protein 2,compositionally biased region:Poly-Lys,compositionally biased region:Poly-Pro,domain:SPAZ,modified residue,sequence conflict,splice variant,	acetylation,alternative splicing,coiled coil,cytoplasm,cytoskeleton,nucleus,phosphoprotein,	(null)
Trpm7	"transient receptor potential cation channel, subfamily M, member 7"			0.662	0.988725	0.853	0.309329			*	0.493	0.998305	0.781	0.45204				0.588	0.994961	0.845	0.394861				0.846	0.361631	1.048	0.231078				0.767	0.86257	0.986	0.373498					GO:0006468~protein amino acid phosphorylation,GO:0006793~phosphorus metabolic process,GO:0006796~phosphate metabolic process,GO:0006811~ion transport,GO:0006812~cation transport,GO:0006816~calcium ion transport,GO:0007010~cytoskeleton organization,GO:0007155~cell adhesion,GO:0007160~cell-matrix adhesion,GO:0015674~di-, tri-valent inorganic cation transport,GO:0016310~phosphorylation,GO:0016340~ca…	GO:0001726~ruffle,GO:0005886~plasma membrane,GO:0016021~integral to membrane,GO:0031224~intrinsic to membrane,GO:0031252~cell leading edge,GO:0042995~cell projection,	IPR004166:MHCK/EF2 kinase,IPR005821:Ion transport,	GO:0000166~nucleotide binding,GO:0001882~nucleoside binding,GO:0001883~purine nucleoside binding,GO:0003779~actin binding,GO:0004672~protein kinase activity,GO:0004674~protein serine/threonine kinase activity,GO:0005216~ion channel activity,GO:0005261~cation channel activity,GO:0005262~calcium channel activity,GO:0005509~calcium ion binding,GO:0005524~ATP binding,GO:0008092~cytoskeletal protein b…		PIRSF038524:transient receptor potential cation channels TRPM6/TRPM7,PIRSF500987:transient receptor potential cation channel TRPM7,	SM00811:Alpha_kinase,	active site:Proton acceptor,binding site:ATP,chain:Transient receptor potential cation channel subfamily M member 7,domain:Alpha-type protein kinase,helix,metal ion-binding site:Zinc,modified residue,mutagenesis site,nucleotide phosphate-binding region:ATP,sequence conflict,strand,topological domain:Cytoplasmic,topological domain:Extracellular,topological domain:Pore forming,transmembrane region,…	3d-structure,atp-binding,calcium,calcium channel,calcium transport,coiled coil,ion transport,ionic channel,kinase,membrane,metal-binding,nucleotide-binding,phosphoprotein,receptor,serine/threonine-protein kinase,transferase,transmembrane,transport,zinc,	(null)
Tpm1	"tropomyosin 1, alpha"			0.752	0.663203	1.004	0.397344	1.113	0.06		0.662	0.948077	0.944	0.410191	0.967	0.06	*	0.539	0.996042	0.853	0.392439	0.959	0.03		0.764	0.598119	0.9	0.28615	0.86	0.06		0.941	0.72495	0.944	0.54818	1.105	0.07				GO:0001701~in utero embryonic development,GO:0001993~regulation of systemic arterial blood pressure by norepinephrine-epinephrine,GO:0001996~positive regulation of heart rate by epinephrine-norepinephrine,GO:0002027~regulation of heart rate,GO:0003007~heart morphogenesis,GO:0003012~muscle system process,GO:0003013~circulatory system process,GO:0003015~heart process,GO:0003044~regulation of system…	GO:0003779~actin binding,GO:0005198~structural molecule activity,GO:0005200~structural constituent of cytoskeleton,GO:0008092~cytoskeletal protein binding,	GO:0005856~cytoskeleton,GO:0005862~muscle thin filament tropomyosin,GO:0005865~striated muscle thin filament,GO:0005884~actin filament,GO:0015629~actin cytoskeleton,GO:0030016~myofibril,GO:0030017~sarcomere,GO:0031941~filamentous actin,GO:0043228~non-membrane-bounded organelle,GO:0043232~intracellular non-membrane-bounded organelle,GO:0043292~contractile fiber,GO:0044430~cytoskeletal part,GO:0044…	IPR000533:Tropomyosin,	mmu04260:Cardiac muscle contraction,mmu05410:Hypertrophic cardiomyopathy (HCM),mmu05414:Dilated cardiomyopathy,	PIRSF002327:tropomyosin,	acetylation,actin-binding,alternative splicing,coiled coil,cytoplasm,cytoskeleton,isopeptide bond,muscle protein,phosphoprotein,ubl conjugation,		chain:Tropomyosin alpha-1 chain,cross-link:Glycyl lysine isopeptide (Lys-Gly) (interchain with G-Cter in ubiquitin),modified residue,splice variant,
Tnnt2	"troponin T2, cardiac"			0.597	0.999787	0.837	0.342821			*	0.55	0.999815	0.816	0.346255				0.645	0.997879	0.855	0.365114				0.749	0.864973	0.9	0.332387				0.574	0.999147	0.809	0.656375					GO:0003007~heart morphogenesis,GO:0003012~muscle system process,GO:0006936~muscle contraction,GO:0007010~cytoskeleton organization,GO:0007507~heart development,GO:0007517~muscle organ development,GO:0008016~regulation of heart contraction,GO:0010927~cellular component assembly involved in morphogenesis,GO:0014706~striated muscle tissue development,GO:0030029~actin filament-based process,GO:003003…	GO:0005856~cytoskeleton,GO:0005861~troponin complex,GO:0005865~striated muscle thin filament,GO:0015629~actin cytoskeleton,GO:0030016~myofibril,GO:0030017~sarcomere,GO:0043228~non-membrane-bounded organelle,GO:0043232~intracellular non-membrane-bounded organelle,GO:0043292~contractile fiber,GO:0044430~cytoskeletal part,GO:0044449~contractile fiber part,	IPR001978:Troponin,	GO:0005198~structural molecule activity,GO:0005200~structural constituent of cytoskeleton,	mmu04260:Cardiac muscle contraction,mmu05410:Hypertrophic cardiomyopathy (HCM),mmu05414:Dilated cardiomyopathy,			chain:Troponin T, cardiac muscle,modified residue,splice variant,	acetylation,alternative splicing,muscle protein,phosphoprotein,	(null)
Trove2	"TROVE domain family, member 2"			0.707	0.971185	0.843	0.491179			*	0.553	0.998457	0.739	0.726149				0.666	0.932581	0.818	0.479835				0.886	0.26487	0.948	0.16796				0.796	0.893748	0.911	0.630695							GO:0003723~RNA binding,	GO:0030529~ribonucleoprotein complex,	IPR008858:TROVE,	mmu05322:Systemic lupus erythematosus,	PIRSF016629:PIRSF016629,	acetylation,cytoplasm,direct protein sequencing,phosphoprotein,ribonucleoprotein,rna-binding,viral nucleoprotein,		chain:60 kDa SS-A/Ro ribonucleoprotein,domain:TROVE,modified residue,sequence conflict,
Ttll7	"tubulin tyrosine ligase-like family, member 7"			1.293	0.703986	1.164	0.379265				1.408	0.960277	1.162	0.522174				1.391	0.946737	1.19	0.475398			*	1.847	0.993223	1.433	0.661484				1.663	0.993701	1.28	0.510464						GO:0005815~microtubule organizing center,GO:0005856~cytoskeleton,GO:0005929~cilium,GO:0005932~microtubule basal body,GO:0015630~microtubule cytoskeleton,GO:0030425~dendrite,GO:0042995~cell projection,GO:0043005~neuron projection,GO:0043025~cell soma,GO:0043204~perikaryon,GO:0043228~non-membrane-bounded organelle,GO:0043232~intracellular non-membrane-bounded organelle,GO:0044430~cytoskeletal part,…	IPR004344:Tubulin-tyrosine ligase,	GO:0004835~tubulin-tyrosine ligase activity,GO:0016879~ligase activity, forming carbon-nitrogen bonds,GO:0016881~acid-amino acid ligase activity,				chain:Tubulin polyglutamylase TTLL7,domain:TTL,mutagenesis site,sequence conflict,splice variant,	alternative splicing,cell projection,cilium,cytoplasm,cytoskeleton,developmental protein,differentiation,ligase,neurogenesis,	(null)
Tnfrsf12a	"tumor necrosis factor receptor superfamily, member 12a"		*	1.753	0.99715	1.767	0.996133				1.573	0.998623	1.509	0.99283				1.493	0.959904	1.477	0.952673				1.445	0.968438	1.454	0.96408			*	2.638	0.999989	2.572	0.999974					GO:0001525~angiogenesis,GO:0001558~regulation of cell growth,GO:0001568~blood vessel development,GO:0001944~vasculature development,GO:0006915~apoptosis,GO:0006928~cell motion,GO:0006929~substrate-bound cell migration,GO:0006931~substrate-bound cell migration, cell attachment to substrate,GO:0007155~cell adhesion,GO:0008219~cell death,GO:0008361~regulation of cell size,GO:0010720~positive regulat…	GO:0001726~ruffle,GO:0005886~plasma membrane,GO:0009986~cell surface,GO:0016021~integral to membrane,GO:0031224~intrinsic to membrane,GO:0031252~cell leading edge,GO:0042995~cell projection,	IPR001368:TNFR/CD27/30/40/95 cysteine-rich region,		mmu04060:Cytokine-cytokine receptor interaction,	PIRSF038807:tumor necrosis factor receptor superfamily member 12A,	SM00208:TNFR,	chain:Tumor necrosis factor receptor superfamily member 12A,disulfide bond,repeat:TNFR-Cys; atypical,sequence conflict,signal peptide,topological domain:Cytoplasmic,topological domain:Extracellular,transmembrane region,	angiogenesis,Apoptosis,cell adhesion,developmental protein,differentiation,disulfide bond,membrane,receptor,signal,transmembrane,	(null)
Ugt1a1 /// Ugt1a10 /// Ugt1a2 //	"UDP glucuronosyltransferase 1 family, polypeptide A1 /// UDP glycosyltransferase 1 family, polypeptide A10 /// UDP glucuronosyl			1.42	0.969893	1.245	0.630936				1.671	0.99893	1.337	0.815278			*	1.898	0.999808	1.461	0.906631			*	1.846	0.996681	1.406	0.770233			*	1.846	0.999568	1.409	0.86269				m_arenrf2Pathway:Oxidative Stress Induced Gene Expression Via Nrf2,		GO:0005996~monosaccharide metabolic process,GO:0006063~uronic acid metabolic process,GO:0006805~xenobiotic metabolic process,GO:0007584~response to nutrient,GO:0009410~response to xenobiotic stimulus,GO:0009719~response to endogenous stimulus,GO:0009725~response to hormone stimulus,GO:0009991~response to extracellular stimulus,GO:0010033~response to organic substance,GO:0018879~biphenyl metabolic…	GO:0015020~glucuronosyltransferase activity,	GO:0000267~cell fraction,GO:0005624~membrane fraction,GO:0005626~insoluble fraction,GO:0005739~mitochondrion,GO:0005740~mitochondrial envelope,GO:0005743~mitochondrial inner membrane,GO:0005783~endoplasmic reticulum,GO:0005792~microsome,GO:0005886~plasma membrane,GO:0005887~integral to plasma membrane,GO:0016021~integral to membrane,GO:0019866~organelle inner membrane,GO:0031090~organelle membran…	IPR002213:UDP-glucuronosyl/UDP-glucosyltransferase,	mmu00040:Pentose and glucuronate interconversions,mmu00053:Ascorbate and aldarate metabolism,mmu00140:Steroid hormone biosynthesis,mmu00150:Androgen and estrogen metabolism,mmu00500:Starch and sucrose metabolism,mmu00830:Retinol metabolism,mmu00860:Porphyrin and chlorophyll metabolism,mmu00980:Metabolism of xenobiotics by cytochrome P450,mmu00982:Drug metabolism,mmu00983:Drug metabolism,	PIRSF005678:glucuronosyltransferase,	acetylation,alternative splicing,endoplasmic reticulum,glycoprotein,glycosyltransferase,hexosyltransferase,membrane,microsome,phosphoprotein,signal,transferase,transmembrane,		chain:UDP-glucuronosyltransferase 1-1,chain:UDP-glucuronosyltransferase 1-2,chain:UDP-glucuronosyltransferase 1-6,chain:UDP-glucuronosyltransferase 1-7C,chain:UDP-glucuronosyltransferase 1-9,compositionally biased region:Poly-Val,glycosylation site:N-linked (GlcNAc...),modified residue,sequence conflict,signal peptide,transmembrane region,
Ucp3	"uncoupling protein 3 (mitochondrial, proton carrier)"			0.666	0.908691	0.712	0.895904				0.729	0.933059	0.756	0.85626				0.662	0.968175	0.679	0.953561				1.458	0.923454	1.452	0.92034			*	0.571	0.989137	0.615	0.985694					GO:0000302~response to reactive oxygen species,GO:0000303~response to superoxide,GO:0000305~response to oxygen radical,GO:0001666~response to hypoxia,GO:0006631~fatty acid metabolic process,GO:0006839~mitochondrial transport,GO:0006979~response to oxidative stress,GO:0010035~response to inorganic substance,GO:0046907~intracellular transport,GO:0055085~transmembrane transport,GO:0070482~response t…	GO:0005739~mitochondrion,GO:0005740~mitochondrial envelope,GO:0005743~mitochondrial inner membrane,GO:0016021~integral to membrane,GO:0019866~organelle inner membrane,GO:0031090~organelle membrane,GO:0031224~intrinsic to membrane,GO:0031966~mitochondrial membrane,GO:0031967~organelle envelope,GO:0031975~envelope,GO:0044429~mitochondrial part,	IPR001993:Mitochondrial substrate carrier,IPR002030:Mitochondrial brown fat uncoupling protein,IPR018108:Mitochondrial substrate/solute carrier,	GO:0017077~oxidative phosphorylation uncoupler activity,		PIRSF002458:ADP,ATP carrier protein,		chain:Mitochondrial uncoupling protein 3,region of interest:Purine nucleotide binding,repeat:Solcar 1,repeat:Solcar 2,repeat:Solcar 3,sequence conflict,transmembrane region,	membrane,mitochondrion,mitochondrion inner membrane,repeat,transmembrane,transport,	(null)
Ubtf	"upstream binding transcription factor, RNA polymerase I"		*	0.523	0.994151	0.711	0.511388			*	0.425	0.999885	0.661	0.523655			*	0.5	0.989619	0.689	0.520274				0.708	0.817205	0.864	0.457593			*	0.524	0.998639	0.72	0.505671				Chromatin structure and dynamics,	GO:0006350~transcription,GO:0045449~regulation of transcription,	GO:0005730~nucleolus,GO:0031974~membrane-enclosed lumen,GO:0031981~nuclear lumen,GO:0043228~non-membrane-bounded organelle,GO:0043232~intracellular non-membrane-bounded organelle,GO:0043233~organelle lumen,GO:0070013~intracellular organelle lumen,	IPR000910:High mobility group, HMG1/HMG2,	GO:0003677~DNA binding,			SM00398:HMG,	chain:Nucleolar transcription factor 1,compositionally biased region:Asp/Glu/Ser-rich (acidic),DNA-binding region:HMG box 1,DNA-binding region:HMG box 2,DNA-binding region:HMG box 3,DNA-binding region:HMG box 4,DNA-binding region:HMG box 5,DNA-binding region:HMG box 6,helix,modified residue,splice variant,strand,turn,	3d-structure,acetylation,activator,alternative splicing,dna-binding,nucleus,phosphoprotein,repeat,Transcription,transcription regulation,	(null)
Wipi1	"WD repeat domain, phosphoinositide interacting 1"			0.664	0.987736	0.881	0.337609			*	0.513	0.998541	0.863	0.416163				0.623	0.993927	0.844	0.408095				0.723	0.888508	0.856	0.41549				0.772	0.9346	0.922	0.47252					GO:0006914~autophagy,	GO:0000407~pre-autophagosomal structure,GO:0005768~endosome,GO:0005794~Golgi apparatus,GO:0016023~cytoplasmic membrane-bounded vesicle,GO:0030135~coated vesicle,GO:0030136~clathrin-coated vesicle,GO:0031410~cytoplasmic vesicle,GO:0031982~vesicle,GO:0031988~membrane-bounded vesicle,	IPR001680:WD40 repeat,IPR015943:WD40/YVTN repeat-like,IPR019775:WD40 repeat, conserved site,IPR019781:WD40 repeat, subgroup,				SM00320:WD40,	chain:WD repeat domain phosphoinositide- interacting protein 1,repeat:WD 1,repeat:WD 2,repeat:WD 3,short sequence motif:Nuclear receptor interaction,splice variant,	alternative splicing,autophagy,cytoplasmic vesicle,direct protein sequencing,endosome,golgi apparatus,repeat,wd repeat,	(null)
Zfand5	"zinc finger, AN1-type domain 5"			0.819	0.70556	0.885	0.363418				0.748	0.948249	0.844	0.563619			*	0.539	0.974573	0.747	0.65614				1.126	0.285596	1.02	0.099731				0.845	0.65162	0.9	0.361691						GO:0001501~skeletal system development,GO:0001667~ameboidal cell migration,GO:0001701~in utero embryonic development,GO:0001944~vasculature development,GO:0003016~respiratory system process,GO:0006928~cell motion,GO:0007166~cell surface receptor linked signal transduction,GO:0007167~enzyme linked receptor protein signaling pathway,GO:0007169~transmembrane receptor protein tyrosine kinase signalin…	GO:0003677~DNA binding,GO:0008270~zinc ion binding,GO:0043167~ion binding,GO:0043169~cation binding,GO:0046872~metal ion binding,GO:0046914~transition metal ion binding,		IPR000058:Zinc finger, AN1-type,IPR002653:Zinc finger, A20-type,			3d-structure,metal-binding,phosphoprotein,ubl conjugation pathway,zinc,zinc-finger,	SM00154:ZnF_AN1,SM00259:ZnF_A20,	chain:AN1-type zinc finger protein 5,helix,modified residue,strand,turn,zinc finger region:A20-type,zinc finger region:AN1-type,
Zbed6	"zinc finger, BED domain containing 6"			0.614	0.991872	0.685	0.818246			*	0.547	0.998908	0.607	0.98888				0.625	0.863497	0.689	0.794678				0.731	0.840942	0.739	0.798727				0.674	0.975524	0.689	0.946599
Zfml	"zinc finger, matrin-like"			0.686	0.931987	0.818	0.48533			*	0.544	0.996658	0.755	0.615556				0.668	0.984476	0.823	0.483214				0.892	0.293986	0.947	0.185989				1.135	0.557939	0.973	0.460904							GO:0003677~DNA binding,GO:0003723~RNA binding,GO:0008270~zinc ion binding,GO:0043167~ion binding,GO:0043169~cation binding,GO:0046872~metal ion binding,GO:0046914~transition metal ion binding,	GO:0005654~nucleoplasm,GO:0016604~nuclear body,GO:0016607~nuclear speck,GO:0031974~membrane-enclosed lumen,GO:0031981~nuclear lumen,GO:0043233~organelle lumen,GO:0044451~nucleoplasm part,GO:0070013~intracellular organelle lumen,	IPR000504:RNA recognition motif, RNP-1,IPR000690:Zinc finger, C2H2-type matrin,IPR003604:Zinc finger, U1-type,IPR007087:Zinc finger, C2H2-type,IPR015880:Zinc finger, C2H2-like,			alternative splicing,cardiac muscle,direct protein sequencing,DNA binding,dna-binding,heart,metal-binding,nucleoprotein,nucleus,phosphoprotein,repeat,rna-binding,zinc,zinc finger,zinc-finger,	SM00355:ZnF_C2H2,SM00360:RRM,SM00451:ZnF_U1,	chain:Zinc finger protein 638,compositionally biased region:Arg-rich,compositionally biased region:Poly-Lys,domain:RRM 1,domain:RRM 2,modified residue,sequence conflict,splice variant,zinc finger region:Matrin-type,
Oasl2	2'-5' oligoadenylate synthetase-like 2			1.339	0.691965					*	1.836	0.950053					*	1.793	0.99125						1.257	0.230921						1.171	0.464069								GO:0006955~immune response,	GO:0000166~nucleotide binding,GO:0001730~2-5-oligoadenylate synthetase activity,GO:0001882~nucleoside binding,GO:0001883~purine nucleoside binding,GO:0003723~RNA binding,GO:0005524~ATP binding,GO:0016779~nucleotidyltransferase activity,GO:0017076~purine nucleotide binding,GO:0030554~adenyl nucleotide binding,GO:0032553~ribonucleotide binding,GO:0032555~purine ribonucleotide binding,GO:0032559~ade…		IPR000626:Ubiquitin,IPR006116:2-5-oligoadenylate synthetase, ubiquitin-like region,IPR006117:2-5-oligoadenylate synthetase, conserved site,IPR018952:2-5-oligoadenylate synthetase 1, domain 2/C-terminal,IPR019955:Ubiquitin supergroup,			atp-binding,nucleotide-binding,nucleotidyltransferase,rna-binding,transferase,	SM00213:UBQ,	chain:54 kDa 2-5-oligoadenylate synthetase- like protein 2,domain:Ubiquitin-like,
Hmgcs2	3-hydroxy-3-methylglutaryl-Coenzyme A synthase 2			0.649	0.993186	0.712	0.842797				0.714	0.979985	0.759	0.8468				0.737	0.853325	0.809	0.512953			*	2.855	0.998169	2.407	0.996922			*	2.26	0.999862	1.866	0.996017					GO:0006694~steroid biosynthetic process,GO:0006695~cholesterol biosynthetic process,GO:0006720~isoprenoid metabolic process,GO:0007584~response to nutrient,GO:0008202~steroid metabolic process,GO:0008203~cholesterol metabolic process,GO:0008299~isoprenoid biosynthetic process,GO:0008610~lipid biosynthetic process,GO:0009719~response to endogenous stimulus,GO:0009725~response to hormone stimulus,G…	GO:0005739~mitochondrion,GO:0005740~mitochondrial envelope,GO:0005743~mitochondrial inner membrane,GO:0019866~organelle inner membrane,GO:0031090~organelle membrane,GO:0031966~mitochondrial membrane,GO:0031967~organelle envelope,GO:0031975~envelope,GO:0044429~mitochondrial part,	IPR000590:Hydroxymethylglutaryl-coenzyme A synthase, active site,IPR010122:Hydroxymethylglutaryl-CoA synthase, eukaryotic,IPR013528:Hydroxymethylglutaryl-coenzyme A synthase, N-terminal,IPR013746:Hydroxymethylglutaryl-coenzyme A synthase C-terminal,	GO:0004421~hydroxymethylglutaryl-CoA synthase activity,GO:0046912~transferase activity, transferring acyl groups, acyl groups converted into alkyl on transfer,	mmu00072:Synthesis and degradation of ketone bodies,mmu00280:Valine, leucine and isoleucine degradation,mmu00650:Butanoate metabolism,mmu00900:Terpenoid backbone biosynthesis,mmu03320:PPAR signaling pathway,	PIRSF001368:3-hydroxy-3-methylglutaryl CoA synthase,PIRSF500081:3-hydroxy-3-methylglutaryl CoA synthase, eukaryotic type,		chain:Hydroxymethylglutaryl-CoA synthase, mitochondrial,modified residue,sequence conflict,transit peptide:Mitochondrion,	acetylation,carbon-carbon lyase,Cholesterol biosynthesis,coenzyme A,lipid synthesis,mitochondrion,oxo-acid-lyase,phosphoprotein,Steroid biosynthesis,sterol biosynthesis,transferase,transit peptide,	(null)
Adam19 /// LOC100045780	a disintegrin and metallopeptidase domain 19 (meltrin beta) /// similar to metalloprotease-disintegrin meltrin beta			1.249	0.759918	1.006	0.541011				1.362	0.960117	1.154	0.484403				0.608	0.914016	0.755	0.478722			*	0.565	0.976289	0.576	0.986704				0.746	0.788671	0.816	0.565805						GO:0006508~proteolysis,GO:0006509~membrane protein ectodomain proteolysis,GO:0007166~cell surface receptor linked signal transduction,GO:0007229~integrin-mediated signaling pathway,GO:0007507~heart development,GO:0009057~macromolecule catabolic process,GO:0030163~protein catabolic process,GO:0033619~membrane protein proteolysis,GO:0044257~cellular protein catabolic process,GO:0044265~cellular mac…	GO:0004175~endopeptidase activity,GO:0004222~metalloendopeptidase activity,GO:0008233~peptidase activity,GO:0008237~metallopeptidase activity,GO:0008270~zinc ion binding,GO:0017124~SH3 domain binding,GO:0019904~protein domain specific binding,GO:0043167~ion binding,GO:0043169~cation binding,GO:0046872~metal ion binding,GO:0046914~transition metal ion binding,GO:0070011~peptidase activity, acting …	GO:0005576~extracellular region,GO:0005578~proteinaceous extracellular matrix,GO:0016021~integral to membrane,GO:0031012~extracellular matrix,GO:0031224~intrinsic to membrane,GO:0044421~extracellular region part,	IPR000742:EGF-like, type 3,IPR001590:Peptidase M12B, ADAM/reprolysin,IPR001762:Blood coagulation inhibitor, Disintegrin,IPR001818:Peptidase M10A and M12B, matrixin and adamalysin,IPR002870:Peptidase M12B, propeptide,IPR006025:Peptidase M, neutral zinc metallopeptidases, zinc-binding site,IPR006586:ADAM, cysteine-rich,IPR013032:EGF-like region, conserved site,IPR013111:EGF, extracellular,IPR018358…			cleavage on pair of basic residues,disulfide bond,egf-like domain,glycoprotein,hydrolase,integrin,membrane,membrane bound,metal-binding,metalloprotease,metalloproteinase,Protease,sh3-binding,signal,transmembrane,zinc,zymogen,	SM00050:DISIN,SM00608:ACR,	chain:Disintegrin and metalloproteinase domain- containing protein 19,compositionally biased region:Cys-rich,compositionally biased region:Poly-Glu,disulfide bond,domain:Disintegrin,domain:EGF-like,domain:Peptidase M12B,glycosylation site:N-linked (GlcNAc...),metal ion-binding site:Zinc; catalytic,metal ion-binding site:Zinc; in inhibited form,short sequence motif:Cysteine switch,short sequence m…
Acsl1	acyl-CoA synthetase long-chain family member 1			0.625	0.995239	0.927	0.300801			*	0.555	0.99927	0.867	0.344632				0.606	0.983274	0.913	0.294699				1.17	0.937815	1.129	0.534198				0.661	0.992009	0.885	0.371343				Lipid metabolism,	GO:0006631~fatty acid metabolic process,	GO:0000267~cell fraction,GO:0005624~membrane fraction,GO:0005626~insoluble fraction,GO:0005739~mitochondrion,GO:0005740~mitochondrial envelope,GO:0005741~mitochondrial outer membrane,GO:0005777~peroxisome,GO:0005778~peroxisomal membrane,GO:0005783~endoplasmic reticulum,GO:0005792~microsome,GO:0016021~integral to membrane,GO:0019867~outer membrane,GO:0031090~organelle membrane,GO:0031224~intrinsic…	IPR000873:AMP-dependent synthetase and ligase,	GO:0000166~nucleotide binding,GO:0000287~magnesium ion binding,GO:0001882~nucleoside binding,GO:0001883~purine nucleoside binding,GO:0004467~long-chain-fatty-acid-CoA ligase activity,GO:0005524~ATP binding,GO:0015645~fatty-acid ligase activity,GO:0016877~ligase activity, forming carbon-sulfur bonds,GO:0016878~acid-thiol ligase activity,GO:0017076~purine nucleotide binding,GO:0030554~adenyl nucleo…	mmu00071:Fatty acid metabolism,mmu03320:PPAR signaling pathway,mmu04920:Adipocytokine signaling pathway,	PIRSF001551:human long-chain-fatty-acid-CoA ligase,		chain:Long-chain-fatty-acid--CoA ligase 1,modified residue,sequence conflict,topological domain:Cytoplasmic,transmembrane region,	acetylation,atp-binding,direct protein sequencing,endoplasmic reticulum,fatty acid metabolism,ligase,lipid metabolism,magnesium,membrane,microsome,mitochondrion,mitochondrion outer membrane,nucleotide-binding,peroxisome,phosphoprotein,Signal-anchor,transmembrane,	(null)
Acot1 /// Acot2 /// LOC100044830	acyl-CoA thioesterase 1 /// acyl-CoA thioesterase 2 /// similar to acyl-CoA thioesterase			0.9	0.206791						0.978	0.020237						0.943	0.044227					*	2.303	0.999976						1.071	0.225064							GO:0001676~long-chain fatty acid metabolic process,GO:0006631~fatty acid metabolic process,GO:0006637~acyl-CoA metabolic process,GO:0006732~coenzyme metabolic process,GO:0051186~cofactor metabolic process,	GO:0005739~mitochondrion,	IPR006862:Acyl-CoA thioester hydrolase/bile acid-CoA amino acid N-acetyltransferase,IPR014940:BAAT/Acyl-CoA thioester hydrolase C-terminal,IPR016662:Acyl-CoA thioesterase, long chain,	GO:0004091~carboxylesterase activity,GO:0016289~CoA hydrolase activity,GO:0016290~palmitoyl-CoA hydrolase activity,GO:0016291~acyl-CoA thioesterase activity,GO:0016790~thiolester hydrolase activity,	mmu01040:Biosynthesis of unsaturated fatty acids,	PIRSF016521:acyl-CoA thioesterase (hydrolase),PIRSF016521:Acyl-CoA_hydro,		active site:Charge relay system,chain:Acyl-coenzyme A thioesterase 1,mutagenesis site,	cytoplasm,hydrolase,serine esterase,	(null)
Acot1 /// LOC100044830	acyl-CoA thioesterase 1 /// similar to acyl-CoA thioesterase			1.162	0.208373						1.165	0.39897						1.139	0.126803					*	2.719	0.999961						1.047	0.065073							GO:0001676~long-chain fatty acid metabolic process,GO:0006631~fatty acid metabolic process,GO:0006637~acyl-CoA metabolic process,GO:0006732~coenzyme metabolic process,GO:0051186~cofactor metabolic process,	GO:0005739~mitochondrion,	IPR006862:Acyl-CoA thioester hydrolase/bile acid-CoA amino acid N-acetyltransferase,IPR014940:BAAT/Acyl-CoA thioester hydrolase C-terminal,IPR016662:Acyl-CoA thioesterase, long chain,	GO:0004091~carboxylesterase activity,GO:0016289~CoA hydrolase activity,GO:0016290~palmitoyl-CoA hydrolase activity,GO:0016291~acyl-CoA thioesterase activity,GO:0016790~thiolester hydrolase activity,	mmu01040:Biosynthesis of unsaturated fatty acids,	PIRSF016521:acyl-CoA thioesterase (hydrolase),PIRSF016521:Acyl-CoA_hydro,		active site:Charge relay system,chain:Acyl-coenzyme A thioesterase 1,mutagenesis site,	cytoplasm,hydrolase,serine esterase,	(null)
Acot2	acyl-CoA thioesterase 2			0.876	0.290316	0.89	0.260742				0.858	0.532515	0.926	0.266343				0.874	0.260812	0.986	0.249634			*	2.003	0.999061	1.8	0.998724				1.062	0.176693	1.03	0.088604					GO:0006637~acyl-CoA metabolic process,GO:0006732~coenzyme metabolic process,GO:0051186~cofactor metabolic process,	GO:0005739~mitochondrion,GO:0005759~mitochondrial matrix,GO:0031974~membrane-enclosed lumen,GO:0031980~mitochondrial lumen,GO:0043233~organelle lumen,GO:0044429~mitochondrial part,GO:0070013~intracellular organelle lumen,	IPR006862:Acyl-CoA thioester hydrolase/bile acid-CoA amino acid N-acetyltransferase,IPR014940:BAAT/Acyl-CoA thioester hydrolase C-terminal,IPR016662:Acyl-CoA thioesterase, long chain,	GO:0004091~carboxylesterase activity,GO:0016289~CoA hydrolase activity,GO:0016290~palmitoyl-CoA hydrolase activity,GO:0016291~acyl-CoA thioesterase activity,GO:0016790~thiolester hydrolase activity,	mmu01040:Biosynthesis of unsaturated fatty acids,	PIRSF016521:acyl-CoA thioesterase (hydrolase),PIRSF016521:Acyl-CoA_hydro,		active site:Charge relay system,chain:Acyl-coenzyme A thioesterase 2, mitochondrial,modified residue,transit peptide:Mitochondrion,	acetylation,hydrolase,mitochondrion,serine esterase,transit peptide,	(null)
Add1	adducin 1 (alpha)		*	0.546	0.999139	0.848	0.374948			*	0.503	0.999803	0.837	0.535812			*	0.564	0.984221	0.814	0.39374				0.712	0.841061	0.954	0.413181				0.584	0.997132	0.862	0.428594					GO:0000902~cell morphogenesis,GO:0001701~in utero embryonic development,GO:0001894~tissue homeostasis,GO:0002520~immune system development,GO:0006884~cell volume homeostasis,GO:0009792~embryonic development ending in birth or egg hatching,GO:0019725~cellular homeostasis,GO:0020027~hemoglobin metabolic process,GO:0030097~hemopoiesis,GO:0030099~myeloid cell differentiation,GO:0030218~erythrocyte di…	GO:0005856~cytoskeleton,GO:0005886~plasma membrane,GO:0009898~internal side of plasma membrane,GO:0043228~non-membrane-bounded organelle,GO:0043232~intracellular non-membrane-bounded organelle,GO:0044459~plasma membrane part,	IPR001303:Class II aldolase/adducin, N-terminal,	GO:0003779~actin binding,GO:0005198~structural molecule activity,GO:0005516~calmodulin binding,GO:0008092~cytoskeletal protein binding,GO:0043167~ion binding,GO:0043169~cation binding,GO:0046872~metal ion binding,				chain:Alpha-adducin,modified residue,region of interest:Interaction with calmodulin,sequence conflict,splice variant,	acetylation,actin-binding,alternative splicing,calmodulin-binding,cell membrane,cytoplasm,cytoskeleton,membrane,phosphoprotein,	(null)
Apc	adenomatosis polyposis coli		*	0.477	0.999623	0.864	0.308052			*	0.455	0.999917	0.881	0.505248				0.604	0.965976	0.909	0.388023				0.624	0.981276	0.949	0.391934			*	0.486	0.999603	0.953	0.700802			m_gsk3Pathway:Inactivation of Gsk3 by AKT causes accumulation of b-catenin in Alveolar Macrophages,m_pitx2Pathway:Multi-step Regulation of Transcription by Pitx2,m_ps1Pathway:Presenilin action in Notch and Wnt signaling,m_tgfbPathway:TGF beta signaling pathway,m_wntPathway:WNT Signaling Pathway,		GO:0000075~cell cycle checkpoint,GO:0000079~regulation of cyclin-dependent protein kinase activity,GO:0000087~M phase of mitotic cell cycle,GO:0000278~mitotic cell cycle,GO:0000279~M phase,GO:0000280~nuclear division,GO:0000281~cytokinesis after mitosis,GO:0000902~cell morphogenesis,GO:0000904~cell morphogenesis involved in differentiation,GO:0000910~cytokinesis,GO:0001654~eye development,GO:0001…	GO:0000775~chromosome, centromeric region,GO:0000776~kinetochore,GO:0005694~chromosome,GO:0005813~centrosome,GO:0005815~microtubule organizing center,GO:0005856~cytoskeleton,GO:0005874~microtubule,GO:0005881~cytoplasmic microtubule,GO:0005886~plasma membrane,GO:0015630~microtubule cytoskeleton,GO:0016328~lateral plasma membrane,GO:0030054~cell junction,GO:0030424~axon,GO:0030426~growth cone,GO:00…	IPR000225:Armadillo,IPR009223:APC cysteine-rich,IPR009224:SAMP,IPR009232:EB-1 binding,IPR009234:APC basic,IPR009240:APC 15 residue,IPR011989:Armadillo-like helical,	GO:0008013~beta-catenin binding,GO:0008017~microtubule binding,GO:0008092~cytoskeletal protein binding,GO:0015631~tubulin binding,GO:0019207~kinase regulator activity,GO:0019887~protein kinase regulator activity,	mmu04310:Wnt signaling pathway,mmu04810:Regulation of actin cytoskeleton,mmu05200:Pathways in cancer,mmu05210:Colorectal cancer,mmu05213:Endometrial cancer,mmu05217:Basal cell carcinoma,	PIRSF002396:adenomatous polyposis coli protein,	SM00185:ARM,	chain:Adenomatous polyposis coli protein,compositionally biased region:Asp/Glu-rich (acidic),compositionally biased region:Leu-rich,compositionally biased region:Ser-rich,modified residue,region of interest:Highly charged,repeat:ARM 1,repeat:ARM 2,repeat:ARM 3,repeat:ARM 4,repeat:ARM 5,repeat:ARM 6,repeat:ARM 7,sequence variant,short sequence motif:PDZ-binding,splice variant,	3d-structure,alternative splicing,cell junction,coiled coil,direct protein sequencing,phosphoprotein,repeat,tumor suppressor,ubl conjugation,wnt signaling pathway,	(null)
Adipor2	adiponectin receptor 2			0.69	0.953586	0.839	0.481644			*	0.557	0.997233	0.796	0.770443				0.678	0.788593	0.854	0.453001				1.171	0.400626	1.034	0.26139				0.709	0.909957	0.87	0.574627						GO:0001558~regulation of cell growth,GO:0006631~fatty acid metabolic process,GO:0007242~intracellular signaling cascade,GO:0007565~female pregnancy,GO:0007584~response to nutrient,GO:0008361~regulation of cell size,GO:0009719~response to endogenous stimulus,GO:0009725~response to hormone stimulus,GO:0009755~hormone-mediated signaling,GO:0009991~response to extracellular stimulus,GO:0010033~respon…	GO:0042562~hormone binding,GO:0042802~identical protein binding,GO:0046982~protein heterodimerization activity,GO:0046983~protein dimerization activity,	GO:0016021~integral to membrane,GO:0031224~intrinsic to membrane,	IPR004254:Hly-III related,	mmu04920:Adipocytokine signaling pathway,	PIRSF005402:membrane receptor, ADIPOR type,PIRSF500191:membrane adiponectin receptor,	alternative splicing,fatty acid metabolism,lipid metabolism,membrane,receptor,transmembrane,		chain:Adiponectin receptor protein 2,sequence conflict,splice variant,topological domain:Cytoplasmic,topological domain:Extracellular,transmembrane region,
Arfgef1	ADP-ribosylation factor guanine nucleotide-exchange factor 1(brefeldin A-inhibited)			0.597	0.992991	0.806	0.45567			*	0.541	0.99394	0.8	0.428098				0.586	0.914223	0.826	0.341106				0.814	0.392401	0.922	0.16382				1.128	0.521008	0.958	0.43613				General function prediction only,						PIRSF036877:brefeldin A-inhibited guanine nucleotide-exchange protein,	(null)	(null)	(null)	(null)
Adh1	alcohol dehydrogenase 1 (class I)			1.132	0.131748						1.461	0.911882					*	2.074	0.998867					*	2.889	0.999893						1.625	0.936229							Energy production and conversion,	GO:0001523~retinoid metabolic process,GO:0006067~ethanol metabolic process,GO:0006068~ethanol catabolic process,GO:0006720~isoprenoid metabolic process,GO:0006721~terpenoid metabolic process,GO:0006766~vitamin metabolic process,GO:0006775~fat-soluble vitamin metabolic process,GO:0006776~vitamin A metabolic process,GO:0007584~response to nutrient,GO:0007610~behavior,GO:0009719~response to endogeno…	GO:0004022~alcohol dehydrogenase (NAD) activity,GO:0008270~zinc ion binding,GO:0042802~identical protein binding,GO:0042803~protein homodimerization activity,GO:0043167~ion binding,GO:0043169~cation binding,GO:0046872~metal ion binding,GO:0046914~transition metal ion binding,GO:0046983~protein dimerization activity,	GO:0005739~mitochondrion,	IPR002085:Alcohol dehydrogenase superfamily, zinc-containing,IPR002328:Alcohol dehydrogenase, zinc-containing, conserved site,IPR013149:Alcohol dehydrogenase, zinc-binding,IPR013154:Alcohol dehydrogenase GroES-like,	mmu00010:Glycolysis / Gluconeogenesis,mmu00071:Fatty acid metabolism,mmu00350:Tyrosine metabolism,mmu00830:Retinol metabolism,mmu00980:Metabolism of xenobiotics by cytochrome P450,mmu00982:Drug metabolism,	PIRSF000091:alcohol dehydrogenase,	acetylated amino end,alcohol metabolism,cytoplasm,dimer,metal-binding,metalloprotein,nad,oxidoreductase,zinc,		binding site:NAD,chain:Alcohol dehydrogenase 1,metal ion-binding site:Zinc 1; catalytic,metal ion-binding site:Zinc 2,nucleotide phosphate-binding region:NAD,
Acer2	alkaline ceramidase 2			0.806	0.702332	0.829	0.576227				0.837	0.634712	0.853	0.564198				1.227	0.729467	1.028	0.527945			*	1.771	0.999489	1.354	0.521369				1.274	0.84043	1.035	0.763446					GO:0006643~membrane lipid metabolic process,GO:0006665~sphingolipid metabolic process,GO:0006672~ceramide metabolic process,GO:0046519~sphingoid metabolic process,	GO:0000139~Golgi membrane,GO:0005783~endoplasmic reticulum,GO:0005789~endoplasmic reticulum membrane,GO:0005794~Golgi apparatus,GO:0012505~endomembrane system,GO:0016021~integral to membrane,GO:0031090~organelle membrane,GO:0031224~intrinsic to membrane,GO:0042175~nuclear envelope-endoplasmic reticulum network,GO:0044431~Golgi apparatus part,GO:0044432~endoplasmic reticulum part,	IPR004244:Transposase, L1,IPR008901:Alkaline phytoceramidase,	GO:0016811~hydrolase activity, acting on carbon-nitrogen (but not peptide) bonds, in linear amides,GO:0017040~ceramidase activity,	mmu00600:Sphingolipid metabolism,			chain:Alkaline ceramidase 2,glycosylation site:N-linked (GlcNAc...),splice variant,transmembrane region,	alternative splicing,glycoprotein,golgi apparatus,hydrolase,lipid metabolism,membrane,transmembrane,	(null)
Ahsp	alpha hemoglobin stabilizing protein			1.101	0.114356						1.196	0.573928					*	1.934	0.997594						1.03	0.03947						1.282	0.827682								GO:0002520~immune system development,GO:0006457~protein folding,GO:0010608~posttranscriptional regulation of gene expression,GO:0020027~hemoglobin metabolic process,GO:0030097~hemopoiesis,GO:0030099~myeloid cell differentiation,GO:0030218~erythrocyte differentiation,GO:0031647~regulation of protein stability,GO:0034101~erythrocyte homeostasis,GO:0042592~homeostatic process,GO:0048534~hemopoietic …	GO:0030492~hemoglobin binding,		IPR015317:Alpha-haemoglobin stabilising protein,			Chaperone,cytoplasm,		chain:Alpha-hemoglobin-stabilizing protein,
Atrx	alpha thalassemia/mental retardation syndrome X-linked homolog (human)			0.612	0.99659	0.818	0.607683			*	0.408	0.999905	0.713	0.693611			*	0.458	0.992793	0.782	0.551477				0.706	0.936266	0.866	0.501969			*	0.557	0.997641	0.813	0.62833					GO:0006259~DNA metabolic process,GO:0006281~DNA repair,GO:0006355~regulation of transcription, DNA-dependent,GO:0006974~response to DNA damage stimulus,GO:0030900~forebrain development,GO:0033554~cellular response to stress,GO:0045449~regulation of transcription,GO:0051252~regulation of RNA metabolic process,	GO:0000228~nuclear chromosome,GO:0000785~chromatin,GO:0000792~heterochromatin,GO:0005694~chromosome,GO:0043228~non-membrane-bounded organelle,GO:0043232~intracellular non-membrane-bounded organelle,GO:0044427~chromosomal part,	IPR000330:SNF2-related,IPR000679:Zinc finger, GATA-type,IPR001650:DNA/RNA helicase, C-terminal,IPR001841:Zinc finger, RING-type,IPR014001:DEAD-like helicase, N-terminal,IPR014021:Helicase, superfamily 1 and 2, ATP-binding,IPR019786:Zinc finger, PHD-type, conserved site,	GO:0000166~nucleotide binding,GO:0001882~nucleoside binding,GO:0001883~purine nucleoside binding,GO:0003677~DNA binding,GO:0003682~chromatin binding,GO:0003700~transcription factor activity,GO:0004386~helicase activity,GO:0005524~ATP binding,GO:0008270~zinc ion binding,GO:0017076~purine nucleotide binding,GO:0030528~transcription regulator activity,GO:0030554~adenyl nucleotide binding,GO:0032553~…			SM00184:RING,SM00401:ZnF_GATA,SM00487:DEXDc,SM00490:HELICc,	chain:Transcriptional regulator ATRX,compositionally biased region:Poly-Asp,compositionally biased region:Poly-Gln,compositionally biased region:Poly-Glu,compositionally biased region:Poly-Lys,compositionally biased region:Poly-Ser,domain:Helicase ATP-binding,domain:Helicase C-terminal,modified residue,nucleotide phosphate-binding region:ATP,short sequence motif:DEGH box,short sequence motif:PxVx…	atp-binding,DNA damage,dna repair,dna-binding,helicase,hydrolase,metal-binding,nucleotide-binding,nucleus,phosphoprotein,zinc,zinc-finger,	(null)
Angpt1	angiopoietin 1			0.655	0.968274	0.753	0.703327				0.585	0.983734	0.689	0.797189			*	0.543	0.970973	0.65	0.921083				0.651	0.917461	0.723	0.800438				0.636	0.995375	0.608	0.994134					GO:0001525~angiogenesis,GO:0001568~blood vessel development,GO:0001944~vasculature development,GO:0007166~cell surface receptor linked signal transduction,GO:0007167~enzyme linked receptor protein signaling pathway,GO:0007169~transmembrane receptor protein tyrosine kinase signaling pathway,GO:0007492~endoderm development,GO:0048514~blood vessel morphogenesis,	GO:0005576~extracellular region,	IPR002181:Fibrinogen, alpha/beta/gamma chain, C-terminal globular,IPR014716:Fibrinogen, alpha/beta/gamma chain, C-terminal globular, subdomain 1,	GO:0005172~vascular endothelial growth factor receptor binding,			SM00186:FBG,	chain:Angiopoietin-1,disulfide bond,domain:Fibrinogen C-terminal,glycosylation site:N-linked (GlcNAc...),signal peptide,	angiogenesis,coiled coil,developmental protein,differentiation,disulfide bond,glycoprotein,Secreted,signal,	(null)
Angptl4	angiopoietin-like 4			0.83	0.124859	0.904	0.066442				0.794	0.33936	0.877	0.219586				0.746	0.285962	0.856	0.147054			*	3.325	0.993957	1.945	0.755422				0.74	0.434116	0.845	0.293471					GO:0009267~cellular response to starvation,GO:0009991~response to extracellular stimulus,GO:0010941~regulation of cell death,GO:0019216~regulation of lipid metabolic process,GO:0031667~response to nutrient levels,GO:0031668~cellular response to extracellular stimulus,GO:0031669~cellular response to nutrient levels,GO:0033554~cellular response to stress,GO:0042594~response to starvation,GO:0042981…	GO:0005576~extracellular region,GO:0005578~proteinaceous extracellular matrix,GO:0005615~extracellular space,GO:0031012~extracellular matrix,GO:0044421~extracellular region part,	IPR002181:Fibrinogen, alpha/beta/gamma chain, C-terminal globular,IPR014715:Fibrinogen, alpha/beta/gamma chain, C-terminal globular, subdomain 2,IPR014716:Fibrinogen, alpha/beta/gamma chain, C-terminal globular, subdomain 1,	GO:0004857~enzyme inhibitor activity,	mmu03320:PPAR signaling pathway,		SM00186:FBG,	chain:Angiopoietin-related protein 4,disulfide bond,domain:Fibrinogen C-terminal,glycosylation site:N-linked (GlcNAc...),sequence conflict,signal peptide,	coiled coil,disulfide bond,extracellular matrix,glycoprotein,Secreted,signal,	(null)
Mki67	antigen identified by monoclonal antibody Ki 67		*	1.982	0.992748						1.241	0.59174						1.174	0.198676						0.77	0.536111						0.87	0.3093							GO:0000279~M phase,GO:0007049~cell cycle,GO:0007126~meiosis,GO:0008283~cell proliferation,GO:0022402~cell cycle process,GO:0022403~cell cycle phase,GO:0051321~meiotic cell cycle,GO:0051327~M phase of meiotic cell cycle,	GO:0000775~chromosome, centromeric region,GO:0000793~condensed chromosome,GO:0005694~chromosome,GO:0005730~nucleolus,GO:0031974~membrane-enclosed lumen,GO:0031981~nuclear lumen,GO:0043228~non-membrane-bounded organelle,GO:0043232~intracellular non-membrane-bounded organelle,GO:0043233~organelle lumen,GO:0044427~chromosomal part,GO:0070013~intracellular organelle lumen,	IPR000253:Forkhead-associated,IPR012568:K167R,				SM00240:FHA,	(null)	cell cycle control,nucleus,tandem repeat,	(null)
Aplnr	apelin receptor			1.389	0.969767	1.339	0.912888			*	1.778	0.999533	1.6	0.994654				0.721	0.793313	0.765	0.477473			*	0.504	0.999176	0.459	0.998847				0.896	0.373625	0.925	0.244939						GO:0007166~cell surface receptor linked signal transduction,GO:0007186~G-protein coupled receptor protein signaling pathway,		GO:0005886~plasma membrane,GO:0016021~integral to membrane,GO:0031224~intrinsic to membrane,	IPR000276:7TM GPCR, rhodopsin-like,IPR003904:APJ receptor,IPR017452:GPCR, rhodopsin-like superfamily,	mmu04080:Neuroactive ligand-receptor interaction,	PIRSF038558:apelin receptor,PIRSF800006:rhodopsin-like G protein-coupled receptors,	cell membrane,g-protein coupled receptor,glycoprotein,membrane,receptor,transducer,transmembrane,		chain:Apelin receptor,glycosylation site:N-linked (GlcNAc...),topological domain:Cytoplasmic,topological domain:Extracellular,transmembrane region,
Apol11b	apolipoprotein L 11b			1.126	0.307353	1.094	0.204237				1.162	0.643212	1.122	0.483223			*	2.275	0.999477	1.852	0.994986				1.216	0.665018	1.117	0.360287				1.432	0.971365	1.314	0.927808						GO:0006869~lipid transport,GO:0010876~lipid localization,GO:0042157~lipoprotein metabolic process,	GO:0008289~lipid binding,	GO:0005576~extracellular region,	IPR008405:Apolipoprotein L,	(null)	(null)	(null)	(null)	(null)
Arglu1	arginine and glutamate rich 1			0.646	0.966397	0.751	0.762563				0.574	0.997242	0.731	0.638396			*	0.569	0.971327	0.712	0.675643				0.787	0.539603	0.874	0.297569				0.728	0.890976	0.831	0.540164										PIRSF038400:uncharacterized conserved protein,		chain:Arginine and glutamate-rich protein 1,compositionally biased region:Arg-rich,compositionally biased region:Glu-rich,modified residue,splice variant,	alternative splicing,phosphoprotein,	(null)
Arrdc2	arrestin domain containing 2			0.781	0.584373						0.822	0.466101						1.667	0.994102					*	1.81	0.9971						1.116	0.178375											IPR011021:Arrestin-like, N-terminal,IPR011022:Arrestin-like, C-terminal,					chain:Arrestin domain-containing protein 2,sequence conflict,
Arntl	aryl hydrocarbon receptor nuclear translocator-like		*	1.789	0.996707	1.375	0.517804			*	1.891	0.999518	1.389	0.506009				0.959	0.005889	0.968	0.005293			*	0.529	0.985799	0.66	0.685285				0.661	0.84682	0.78	0.525714			m_circadianPathway:Circadian Rhythms,		GO:0000060~protein import into nucleus, translocation,GO:0006350~transcription,GO:0006355~regulation of transcription, DNA-dependent,GO:0006357~regulation of transcription from RNA polymerase II promoter,GO:0006605~protein targeting,GO:0006606~protein import into nucleus,GO:0006886~intracellular protein transport,GO:0006913~nucleocytoplasmic transport,GO:0007623~circadian rhythm,GO:0008104~protei…	GO:0005654~nucleoplasm,GO:0005667~transcription factor complex,GO:0031974~membrane-enclosed lumen,GO:0031981~nuclear lumen,GO:0043233~organelle lumen,GO:0044451~nucleoplasm part,GO:0070013~intracellular organelle lumen,	IPR000014:PAS,IPR001067:Nuclear translocator,IPR001092:Basic helix-loop-helix dimerisation region bHLH,IPR001610:PAC motif,IPR011598:Helix-loop-helix DNA-binding,IPR013655:PAS fold-3,IPR013767:PAS fold,	GO:0003677~DNA binding,GO:0003700~transcription factor activity,GO:0008134~transcription factor binding,GO:0030528~transcription regulator activity,	mmu04710:Circadian rhythm,		SM00086:PAC,SM00091:PAS,SM00353:HLH,	chain:Aryl hydrocarbon receptor nuclear translocator-like protein 1,cross-link:Glycyl lysine isopeptide (Lys-Gly) (interchain with G-Cter in SUMO),DNA-binding region:Basic motif,domain:Helix-loop-helix motif,domain:PAC,domain:PAS 1,domain:PAS 2,modified residue,mutagenesis site,sequence conflict,splice variant,	acetylation,activator,alternative splicing,dna-binding,isopeptide bond,nucleus,phosphoprotein,receptor,repeat,Transcription,transcription regulation,ubl conjugation,	(null)
Arid4b	AT rich interactive domain 4B (RBP1-like)		*	0.48	0.993279	0.774	0.513759			*	0.415	0.999522	0.703	0.601894			*	0.498	0.99314	0.717	0.581094				0.757	0.776496	0.948	0.385181				0.616	0.984874	0.872	0.539267					GO:0006325~chromatin organization,GO:0006333~chromatin assembly or disassembly,GO:0006350~transcription,GO:0045449~regulation of transcription,GO:0051276~chromosome organization,	GO:0000785~chromatin,GO:0005694~chromosome,GO:0043228~non-membrane-bounded organelle,GO:0043232~intracellular non-membrane-bounded organelle,GO:0044427~chromosomal part,	IPR000953:Chromo domain,IPR001606:AT-rich interaction region,IPR002999:Tudor domain,IPR012603:RBB1NT,	GO:0003677~DNA binding,GO:0003682~chromatin binding,		PIRSF002393:AT-rich interactive domain-containing protein 4 (retinoblastoma binding protein 1),	SM00298:CHROMO,SM00333:TUDOR,SM00501:BRIGHT,	chain:AT-rich interactive domain-containing protein 4B,compositionally biased region:Glu-rich,compositionally biased region:Poly-Ser,compositionally biased region:Ser-rich,domain:ARID,modified residue,splice variant,	alternative splicing,coiled coil,dna-binding,nucleus,phosphoprotein,Transcription,transcription regulation,	(null)
Auts2	Autism susceptibility candidate 2			1.124	0.28966	1.014	0.136728				1.145	0.595641	0.96	0.481714				0.619	0.94811	0.842	0.314923			*	0.543	0.99903	0.676	0.797409				0.829	0.638151	0.871	0.470412
Birc5	baculoviral IAP repeat-containing 5		*	1.784	0.99681						1.44	0.954175						1.183	0.376592						0.805	0.61739						0.996	0.002464					m_bcellsurvivalPathway:B Cell Survival Pathway,		GO:0000075~cell cycle checkpoint,GO:0000086~G2/M transition of mitotic cell cycle,GO:0000087~M phase of mitotic cell cycle,GO:0000226~microtubule cytoskeleton organization,GO:0000278~mitotic cell cycle,GO:0000279~M phase,GO:0000280~nuclear division,GO:0000910~cytokinesis,GO:0006915~apoptosis,GO:0006916~anti-apoptosis,GO:0007010~cytoskeleton organization,GO:0007017~microtubule-based process,GO:000…	GO:0000775~chromosome, centromeric region,GO:0005694~chromosome,GO:0005813~centrosome,GO:0005814~centriole,GO:0005815~microtubule organizing center,GO:0005819~spindle,GO:0005829~cytosol,GO:0005856~cytoskeleton,GO:0005874~microtubule,GO:0005875~microtubule associated complex,GO:0005876~spindle microtubule,GO:0005881~cytoplasmic microtubule,GO:0015630~microtubule cytoskeleton,GO:0030496~midbody,GO:…	IPR001370:Proteinase inhibitor I32, inhibitor of apoptosis,	GO:0004857~enzyme inhibitor activity,GO:0004866~endopeptidase inhibitor activity,GO:0004869~cysteine-type endopeptidase inhibitor activity,GO:0008017~microtubule binding,GO:0008092~cytoskeletal protein binding,GO:0008270~zinc ion binding,GO:0015631~tubulin binding,GO:0030414~peptidase inhibitor activity,GO:0042802~identical protein binding,GO:0042803~protein homodimerization activity,GO:0043027~c…	mmu05200:Pathways in cancer,mmu05210:Colorectal cancer,	PIRSF037812:Baculoviral IAP repeat-containing protein 5,	SM00238:BIR,	chain:Baculoviral IAP repeat-containing protein 5,helix,metal ion-binding site:Zinc 1,metal ion-binding site:Zinc 2,modified residue,repeat:BIR,splice variant,strand,turn,	3d-structure,alternative splicing,Apoptosis,cell cycle,cell division,centromere,chromosomal protein,Chromosome partition,cytoplasm,cytoskeleton,metal-binding,mitosis,nucleus,phosphoprotein,protease inhibitor,thiol protease inhibitor,ubl conjugation,zinc,	(null)
Birc6	baculoviral IAP repeat-containing 6		*	0.51	0.999556	0.87	0.340059	0.6	0.1	*	0.397	0.999991	0.811	0.311131	0.71	0.09		0.643	0.720653	0.907	0.188557	0.49	0.06		0.699	0.579687	0.901	0.19302	0.62	0.05		0.575	0.998174	0.899	0.334269	0.42	0.07			GO:0001701~in utero embryonic development,GO:0001890~placenta development,GO:0001892~embryonic placenta development,GO:0006916~anti-apoptosis,GO:0008284~positive regulation of cell proliferation,GO:0009792~embryonic development ending in birth or egg hatching,GO:0010941~regulation of cell death,GO:0016567~protein ubiquitination,GO:0032446~protein modification by small protein conjugation,GO:00421…	GO:0000267~cell fraction,GO:0005624~membrane fraction,GO:0005626~insoluble fraction,	IPR000608:Ubiquitin-conjugating enzyme, E2,IPR001370:Proteinase inhibitor I32, inhibitor of apoptosis,IPR016135:Ubiquitin-conjugating enzyme/RWD-like,	GO:0004842~ubiquitin-protein ligase activity,GO:0016879~ligase activity, forming carbon-nitrogen bonds,GO:0016881~acid-amino acid ligase activity,GO:0019787~small conjugating protein ligase activity,	mmu04120:Ubiquitin mediated proteolysis,		SM00212:UBCc,SM00238:BIR,	(null)	membrane-associated protein,	(null)
Bclaf1	BCL2-associated transcription factor 1		*	0.551	0.999941	0.691	0.812801			*	0.556	0.99991	0.662	0.801012				0.698	0.971633	0.773	0.638363				0.832	0.500296	0.937	0.167739				0.655	0.995649	0.783	0.793562					GO:0006350~transcription,GO:0009890~negative regulation of biosynthetic process,GO:0010558~negative regulation of macromolecule biosynthetic process,GO:0010605~negative regulation of macromolecule metabolic process,GO:0010629~negative regulation of gene expression,GO:0010941~regulation of cell death,GO:0010942~positive regulation of cell death,GO:0016481~negative regulation of transcription,GO:00…			GO:0003677~DNA binding,GO:0016564~transcription repressor activity,GO:0030528~transcription regulator activity,				chain:Bcl-2-associated transcription factor 1,compositionally biased region:Poly-Ser,modified residue,sequence conflict,splice variant,	acetylation,alternative splicing,cytoplasm,dna-binding,nucleus,phosphoprotein,repressor,Transcription,transcription regulation,	(null)
Bmper	BMP-binding endothelial regulator			1.016	0.004496						1.085	0.208581						1.381	0.955051					*	1.753	0.999411						1.421	0.964428							GO:0009968~negative regulation of signal transduction,GO:0010648~negative regulation of cell communication,GO:0030510~regulation of BMP signaling pathway,GO:0030514~negative regulation of BMP signaling pathway,	GO:0005576~extracellular region,	IPR001007:von Willebrand factor, type C,IPR001846:von Willebrand factor, type D,IPR014853:Conserved-cysteine-rich domain,IPR018453:Protease inhibitor I8, cysteine-rich trypsin inhibitor-like subgroup,				SM00214:VWC,SM00216:VWD,	chain:BMP-binding endothelial regulator protein,domain:TIL,domain:VWFC 1,domain:VWFC 2,domain:VWFC 3,domain:VWFC 4,domain:VWFC 5,domain:VWFD,glycosylation site:N-linked (GlcNAc...),sequence conflict,signal peptide,	glycoprotein,repeat,Secreted,signal,	(null)
Bbx	bobby sox homolog (Drosophila)			0.576	0.998698	0.842	0.371378			*	0.485	0.999749	0.764	0.561345				0.573	0.984311	0.765	0.586819				0.822	0.569575	0.908	0.265645			*	0.506	0.986707	0.82	0.510619					GO:0006350~transcription,GO:0045449~regulation of transcription,		IPR000910:High mobility group, HMG1/HMG2,IPR019102:Transcription factor, HMG box, BBX, region of unknown function DUF2028,	GO:0003677~DNA binding,			SM00398:HMG,	chain:HMG box transcription factor BBX,compositionally biased region:Lys-rich,compositionally biased region:Poly-Glu,compositionally biased region:Poly-Lys,DNA-binding region:HMG box,helix,modified residue,sequence conflict,sequence variant,splice variant,strand,	3d-structure,alternative splicing,dna-binding,nucleus,phosphoprotein,polymorphism,Transcription,transcription regulation,	(null)
Bptf	bromodomain PHD finger transcription factor		*	0.536	0.997417	0.826	0.317765			*	0.464	0.996629	0.802	0.314243			*	0.538	0.989796	0.833	0.309878				0.639	0.965356	0.875	0.283649				0.607	0.994015	0.845	0.401784					GO:0000122~negative regulation of transcription from RNA polymerase II promoter,GO:0006325~chromatin organization,GO:0006338~chromatin remodeling,GO:0006355~regulation of transcription, DNA-dependent,GO:0006357~regulation of transcription from RNA polymerase II promoter,GO:0009890~negative regulation of biosynthetic process,GO:0010558~negative regulation of macromolecule biosynthetic process,GO:0…		IPR001487:Bromodomain,IPR001965:Zinc finger, PHD-type,IPR004022:DDT family,IPR012644:Conserved hypothetical protein FYDLN acid,IPR013032:EGF-like region, conserved site,IPR018359:Bromodomain, conserved site,IPR018500:DDT subgroup,IPR018501:DDT superfamily,IPR019786:Zinc finger, PHD-type, conserved site,IPR019787:Zinc finger, PHD-finger,	GO:0003677~DNA binding,GO:0008094~DNA-dependent ATPase activity,GO:0008134~transcription factor binding,GO:0008270~zinc ion binding,GO:0016887~ATPase activity,GO:0030528~transcription regulator activity,GO:0042623~ATPase activity, coupled,GO:0043167~ion binding,GO:0043169~cation binding,GO:0043565~sequence-specific DNA binding,GO:0046872~metal ion binding,GO:0046914~transition metal ion binding,			SM00249:PHD,SM00297:BROMO,SM00571:DDT,	(null)	bromodomain,metal-binding,zinc,	(null)
Bach1	BTB and CNC homology 1			0.627	0.994594	0.717	0.849205			*	0.515	0.997354	0.69	0.600294				0.659	0.932901	0.778	0.526721				1.183	0.437415	1.067	0.245921				0.7	0.968916	0.829	0.503339					GO:0006350~transcription,GO:0006355~regulation of transcription, DNA-dependent,GO:0045449~regulation of transcription,GO:0051252~regulation of RNA metabolic process,		IPR000210:BTB/POZ-like,IPR004827:Basic-leucine zipper (bZIP) transcription factor,IPR011333:BTB/POZ fold,IPR011616:bZIP transcription factor, bZIP-1,IPR013069:BTB/POZ,IPR013089:Kelch related,	GO:0003677~DNA binding,GO:0003700~transcription factor activity,GO:0030528~transcription regulator activity,GO:0043565~sequence-specific DNA binding,GO:0046983~protein dimerization activity,			SM00225:BTB,SM00338:BRLZ,	chain:Transcription regulator protein BACH1,DNA-binding region:Basic motif,domain:BTB,domain:Leucine-zipper,helix,modified residue,strand,turn,	3d-structure,activator,dna-binding,nucleus,phosphoprotein,repressor,Transcription,transcription regulation,	(null)
Btnl9	butyrophilin-like 9			1.348	0.985511	1.058	0.727472				1.203	0.790123	0.913	0.779235				0.736	0.562183	0.93	0.521181			*	1.76	0.999783	1.616	0.965423				1.643	0.999648	1.414	0.828537						GO:0016021~integral to membrane,GO:0031224~intrinsic to membrane,	IPR001870:B302 (SPRY)-like,IPR003599:Immunoglobulin subtype,IPR003877:SPla/RYanodine receptor SPRY,IPR003879:Butyrophylin-like,IPR006574:SPRY-associated,IPR007110:Immunoglobulin-like,IPR013106:Immunoglobulin V-set,IPR013162:CD80-like, immunoglobulin C2-set,IPR013783:Immunoglobulin-like fold,IPR018355:SPla/RYanodine receptor subgroup,			PIRSF038779:butyrophilin,	SM00409:IG,SM00449:SPRY,SM00589:PRY,	(null)	Immunoglobulin domain,membrane,transmembrane,	(null)
6820431F20Rik	cadherin 11 pseudogene		*	0.457	0.999913					*	0.43	0.999943					*	0.541	0.972787						0.647	0.94299					*	0.558	0.997653
Cdh13	cadherin 13			0.594	0.99182	0.842	0.344842				0.652	0.979583	0.914	0.338402			*	0.475	0.999413	0.788	0.361214			*	0.559	0.99143	0.782	0.550781				0.654	0.957684	0.846	0.512658					GO:0007155~cell adhesion,GO:0007156~homophilic cell adhesion,GO:0016337~cell-cell adhesion,GO:0022610~biological adhesion,	GO:0005886~plasma membrane,GO:0009897~external side of plasma membrane,GO:0009986~cell surface,GO:0031224~intrinsic to membrane,GO:0031225~anchored to membrane,GO:0044459~plasma membrane part,	IPR002126:Cadherin,IPR014868:Cadherin prodomain like,IPR015489:Cadherin 13,	GO:0005509~calcium ion binding,GO:0042562~hormone binding,GO:0042802~identical protein binding,GO:0042803~protein homodimerization activity,GO:0043167~ion binding,GO:0043169~cation binding,GO:0046872~metal ion binding,GO:0046983~protein dimerization activity,GO:0055100~adiponectin binding,		PIRSF002504:cadherin,	SM00112:CA,	chain:Cadherin-13,domain:Cadherin 1,domain:Cadherin 2,domain:Cadherin 3,domain:Cadherin 4,domain:Cadherin 5,glycosylation site:N-linked (GlcNAc...),lipid moiety-binding region:GPI-anchor amidated glycine,propeptide:Removed in mature form,signal peptide,	calcium,cell adhesion,cell membrane,cleavage on pair of basic residues,glycoprotein,gpi-anchor,lipoprotein,membrane,repeat,signal,	(null)
Cab39	calcium binding protein 39			0.601	0.995509	0.78	0.499056			*	0.541	0.997275	0.746	0.515153				0.731	0.752636	0.834	0.395329				0.936	0.101066	0.995	0.090714				0.783	0.835978	0.944	0.671609							IPR013878:Mo25-like,	GO:0005509~calcium ion binding,GO:0043167~ion binding,GO:0043169~cation binding,GO:0046872~metal ion binding,	mmu04150:mTOR signaling pathway,	PIRSF009316:hypothetical protein, Saccharomyces cerevisiae YKL189w type,		chain:Calcium-binding protein 39,modified residue,	acetylation,cytoplasm,direct protein sequencing,	(null)
Calr3	calreticulin 3			1.379	0.977423	1.294	0.829429				1.524	0.998249	1.397	0.957726				1.251	0.665949	1.193	0.471833			*	1.935	0.999193	1.775	0.994134			*	1.798	0.984646	1.619	0.981062						GO:0006457~protein folding,	GO:0005509~calcium ion binding,GO:0043167~ion binding,GO:0043169~cation binding,GO:0046872~metal ion binding,GO:0051082~unfolded protein binding,	GO:0005783~endoplasmic reticulum,GO:0005788~endoplasmic reticulum lumen,GO:0031974~membrane-enclosed lumen,GO:0043233~organelle lumen,GO:0044432~endoplasmic reticulum part,GO:0070013~intracellular organelle lumen,	IPR000886:Endoplasmic reticulum, targeting sequence,IPR001580:Calreticulin/calnexin,IPR009169:Calreticulin,IPR013320:Concanavalin A-like lectin/glucanase, subgroup,IPR018124:Calreticulin/calnexin, conserved site,		PIRSF002356:Calreticulin,	calcium,Chaperone,disulfide bond,endoplasmic reticulum,glycoprotein,repeat,signal,		chain:Calreticulin-3,disulfide bond,glycosylation site:N-linked (GlcNAc...),region of interest:3 X approximate repeats,region of interest:4 X approximate repeats,region of interest:C-domain,region of interest:N-domain,region of interest:P-domain,repeat:1-1,repeat:1-2,repeat:1-3,repeat:1-4,repeat:2-1,repeat:2-2,repeat:2-3,short sequence motif:Prevents secretion from ER,signal peptide,
Clip1	CAP-GLY domain containing linker protein 1			0.579	0.99915	0.704	0.774558			*	0.487	0.999667	0.665	0.693677			*	0.552	0.970707	0.726	0.667112				1.173	0.34011	1.013	0.183161				0.718	0.976503	0.918	0.507308			m_Lis1Pathway:Lissencephaly gene (LIS1) in neuronal migration and development,			GO:0005856~cytoskeleton,GO:0005874~microtubule,GO:0005881~cytoplasmic microtubule,GO:0005882~intermediate filament,GO:0015630~microtubule cytoskeleton,GO:0043228~non-membrane-bounded organelle,GO:0043232~intracellular non-membrane-bounded organelle,GO:0044430~cytoskeletal part,GO:0045111~intermediate filament cytoskeleton,	IPR000938:Cytoskeleton-associated protein, CAP-Gly,IPR001878:Zinc finger, CCHC-type,	GO:0008017~microtubule binding,GO:0008092~cytoskeletal protein binding,GO:0008270~zinc ion binding,GO:0015631~tubulin binding,GO:0043167~ion binding,GO:0043169~cation binding,GO:0046872~metal ion binding,GO:0046914~transition metal ion binding,GO:0051010~microtubule plus-end binding,			SM00343:ZnF_C2HC,	chain:CAP-Gly domain-containing linker protein 1,compositionally biased region:Ser-rich,domain:CAP-Gly 1,domain:CAP-Gly 2,helix,modified residue,sequence conflict,short sequence motif:CCHC-box,splice variant,strand,	3d-structure,alternative splicing,coiled coil,cytoplasm,cytoskeleton,microtubule,phosphoprotein,repeat,	(null)
Car3	carbonic anhydrase 3		*	1.981	0.954263	1.265	0.338802	1.375	0.241		1.247	0.227582	1.078	0.078228	1.274	0.424	*	6.594	0.999936	2.163	0.835352	6.271	1.59	*	3.427	0.995696	1.606	0.581275	2.418	0.322	*	3.949	0.999805	1.668	0.657138	2.191	0.157			GO:0006730~one-carbon metabolic process,		IPR001148:Carbonic anhydrase, alpha-class, catalytic domain,IPR018338:Carbonic anhydrase, alpha-class, conserved site,IPR018441:Carbonic anhydrase, CA-III,	GO:0004089~carbonate dehydratase activity,GO:0008270~zinc ion binding,GO:0016151~nickel ion binding,GO:0016836~hydro-lyase activity,GO:0043167~ion binding,GO:0043169~cation binding,GO:0046872~metal ion binding,GO:0046914~transition metal ion binding,	mmu00910:Nitrogen metabolism,	PIRSF001392:carbonate dehydratase,		chain:Carbonic anhydrase 3,metal ion-binding site:Zinc; catalytic,sequence conflict,	carbon-oxygen lyase,cytoplasm,direct protein sequencing,hydro-lyase,lyase,metal-binding,zinc,	(null)
Car4	carbonic anhydrase 4			0.892	0.273078	0.908	0.190631				1.109	0.318071	1.105	0.315045				1.125	0.254112	1.112	0.216886			*	1.908	0.999605	1.84	0.99939				1.066	0.154082	1.048	0.102767					GO:0006730~one-carbon metabolic process,	GO:0005886~plasma membrane,GO:0031224~intrinsic to membrane,GO:0031225~anchored to membrane,	IPR001148:Carbonic anhydrase, alpha-class, catalytic domain,IPR018338:Carbonic anhydrase, alpha-class, conserved site,IPR018343:Carbonic anhydrase, CA-IV,	GO:0004089~carbonate dehydratase activity,GO:0008270~zinc ion binding,GO:0016836~hydro-lyase activity,GO:0043167~ion binding,GO:0043169~cation binding,GO:0046872~metal ion binding,GO:0046914~transition metal ion binding,	mmu00910:Nitrogen metabolism,	PIRSF001392:carbonate dehydratase,		chain:Carbonic anhydrase 4,disulfide bond,glycosylation site:N-linked (GlcNAc...),helix,lipid moiety-binding region:GPI-anchor amidated serine,metal ion-binding site:Zinc; catalytic,propeptide:Removed in mature form,signal peptide,strand,	3d-structure,cell membrane,disulfide bond,glycoprotein,gpi-anchor,lipoprotein,lyase,membrane,metal-binding,signal,zinc,	(null)
Cpd	carboxypeptidase D			0.622	0.99367	0.895	0.373737			*	0.519	0.998218	0.865	0.397476				0.636	0.951116	0.874	0.340551				0.741	0.90848	0.911	0.227433				0.72	0.951551	0.934	0.30333					GO:0006508~proteolysis,	GO:0016021~integral to membrane,GO:0031224~intrinsic to membrane,	IPR000834:Peptidase M14, carboxypeptidase A,IPR014766:Carboxypeptidase, regulatory region,IPR015567:Peptidase M14B, caboxypeptidase D unit2,	GO:0004180~carboxypeptidase activity,GO:0004181~metallocarboxypeptidase activity,GO:0004185~serine-type carboxypeptidase activity,GO:0008233~peptidase activity,GO:0008235~metalloexopeptidase activity,GO:0008236~serine-type peptidase activity,GO:0008237~metallopeptidase activity,GO:0008238~exopeptidase activity,GO:0008270~zinc ion binding,GO:0017171~serine hydrolase activity,GO:0043167~ion binding…			SM00631:Zn_pept,	active site:Nucleophile 1,active site:Nucleophile 2,chain:Carboxypeptidase D,glycosylation site:N-linked (GlcNAc...),lipid moiety-binding region:S-palmitoyl cysteine,metal ion-binding site:Zinc 1,metal ion-binding site:Zinc 2,modified residue,region of interest:Carboxypeptidase-like 1,region of interest:Carboxypeptidase-like 2,region of interest:Carboxypeptidase-like 3,short sequence motif:Cell a…	carboxypeptidase,glycoprotein,hydrolase,lipoprotein,membrane,metal-binding,metalloprotease,palmitate,phosphoprotein,Protease,repeat,signal,transmembrane,zinc,	(null)
Cpxm2	carboxypeptidase X 2 (M14 family)			1.463	0.980128	1.3	0.670502			*	2.384	0.999996	1.734	0.919672				1.309	0.559926	1.196	0.345407				1.279	0.499473	1.143	0.265847			*	1.876	0.999624	1.445	0.66896						GO:0006508~proteolysis,GO:0007155~cell adhesion,GO:0022610~biological adhesion,	GO:0004180~carboxypeptidase activity,GO:0004181~metallocarboxypeptidase activity,GO:0008233~peptidase activity,GO:0008235~metalloexopeptidase activity,GO:0008237~metallopeptidase activity,GO:0008238~exopeptidase activity,GO:0008270~zinc ion binding,GO:0043167~ion binding,GO:0043169~cation binding,GO:0046872~metal ion binding,GO:0046914~transition metal ion binding,GO:0070011~peptidase activity, a…	GO:0005576~extracellular region,GO:0005615~extracellular space,GO:0044421~extracellular region part,	IPR000421:Coagulation factor 5/8 type, C-terminal,IPR000834:Peptidase M14, carboxypeptidase A,IPR014766:Carboxypeptidase, regulatory region,			disulfide bond,glycoprotein,Secreted,signal,	SM00231:FA58C,SM00631:Zn_pept,	chain:Inactive carboxypeptidase-like protein X2,compositionally biased region:Poly-Leu,disulfide bond,domain:F5/8 type C,glycosylation site:N-linked (GlcNAc...),sequence conflict,signal peptide,
Cd163	CD163 antigen			1.006	0.000542						1.03	0.032557						1.524	0.994784					*	1.85	0.999542						1.366	0.951376								GO:0002526~acute inflammatory response,GO:0006952~defense response,GO:0006953~acute-phase response,GO:0006954~inflammatory response,GO:0009611~response to wounding,	GO:0005044~scavenger receptor activity,	GO:0005576~extracellular region,GO:0005886~plasma membrane,GO:0016021~integral to membrane,GO:0031224~intrinsic to membrane,	IPR001190:Speract/scavenger receptor,IPR017448:Speract/scavenger receptor related,			acute phase,alternative splicing,cell membrane,disulfide bond,glycoprotein,inflammatory response,membrane,phosphoprotein,repeat,Secreted,signal,transmembrane,	SM00202:SR,	chain:Scavenger receptor cysteine-rich type 1 protein M130,chain:Soluble CD163,disulfide bond,domain:SRCR 1,domain:SRCR 2,domain:SRCR 3,domain:SRCR 4,domain:SRCR 5,domain:SRCR 6,domain:SRCR 7,domain:SRCR 8,domain:SRCR 9,glycosylation site:N-linked (GlcNAc...),modified residue,sequence conflict,short sequence motif:Internalization signal,signal peptide,splice variant,topological domain:Cytoplasmic…
Cd24a	CD24a antigen			0.869	0.383634	0.957	0.128185				1.055	0.098566	1.017	0.045426			*	2.002	0.998133	2.16	0.997253				1.133	0.147609	1.07	0.087782				1.605	0.987209	1.44	0.913399						GO:0001666~response to hypoxia,GO:0001775~cell activation,GO:0001817~regulation of cytokine production,GO:0001818~negative regulation of cytokine production,GO:0001932~regulation of protein amino acid phosphorylation,GO:0001934~positive regulation of protein amino acid phosphorylation,GO:0001959~regulation of cytokine-mediated signaling pathway,GO:0002237~response to molecule of bacterial origin,…	GO:0008047~enzyme activator activity,GO:0019207~kinase regulator activity,GO:0019209~kinase activator activity,GO:0019887~protein kinase regulator activity,GO:0019899~enzyme binding,GO:0019900~kinase binding,GO:0019901~protein kinase binding,GO:0030246~carbohydrate binding,GO:0030295~protein kinase activator activity,GO:0030296~protein tyrosine kinase activator activity,GO:0043498~cell surface bi…	GO:0000267~cell fraction,GO:0005624~membrane fraction,GO:0005626~insoluble fraction,GO:0005886~plasma membrane,GO:0005902~microvillus,GO:0005929~cilium,GO:0009897~external side of plasma membrane,GO:0009986~cell surface,GO:0031224~intrinsic to membrane,GO:0031225~anchored to membrane,GO:0031226~intrinsic to plasma membrane,GO:0031233~intrinsic to external side of plasma membrane,GO:0031253~cell p…		mmu04640:Hematopoietic cell lineage,		blocked carboxyl end,cell membrane,direct protein sequencing,glycoprotein,gpi-anchor,lipoprotein,membrane,membrane protein,phosphatidylinositol linkage,phosphoprotein,signal,		glycosylation site:N-linked (GlcNAc...),glycosylation site:O-linked (GalNAc...),glycosylation site:O-linked (GalNAc...); partial,lipid moiety-binding region:GPI-anchor amidated glycine,peptide:Signal transducer CD24,propeptide:Removed in mature form,signal peptide,site:Not glycosylated,
Cd2ap	CD2-associated protein			0.64	0.919851	0.794	0.562771			*	0.547	0.997137	0.691	0.664792				0.65	0.938467	0.743	0.586245				0.727	0.782376	0.891	0.345444				0.693	0.930509	0.749	0.63649					GO:0000087~M phase of mitotic cell cycle,GO:0000278~mitotic cell cycle,GO:0000279~M phase,GO:0000280~nuclear division,GO:0006508~proteolysis,GO:0006511~ubiquitin-dependent protein catabolic process,GO:0006928~cell motion,GO:0007049~cell cycle,GO:0007067~mitosis,GO:0007155~cell adhesion,GO:0009057~macromolecule catabolic process,GO:0010498~proteasomal protein catabolic process,GO:0016337~cell-cell…	GO:0001726~ruffle,GO:0005856~cytoskeleton,GO:0005938~cell cortex,GO:0016023~cytoplasmic membrane-bounded vesicle,GO:0030139~endocytic vesicle,GO:0031252~cell leading edge,GO:0031410~cytoplasmic vesicle,GO:0031982~vesicle,GO:0031988~membrane-bounded vesicle,GO:0042995~cell projection,GO:0043228~non-membrane-bounded organelle,GO:0043232~intracellular non-membrane-bounded organelle,GO:0048471~perinu…	IPR000108:Neutrophil cytosol factor 2,IPR001452:Src homology-3 domain,	GO:0008013~beta-catenin binding,GO:0017124~SH3 domain binding,GO:0019904~protein domain specific binding,GO:0045296~cadherin binding,GO:0050839~cell adhesion molecule binding,			SM00326:SH3,	chain:CD2-associated protein,compositionally biased region:Pro-rich,domain:SH3 1; truncated,domain:SH3 2,domain:SH3 3,helix,modified residue,region of interest:Interaction with ANLN and localization to the midbody,sequence conflict,short sequence motif:SH3-binding,strand,	3d-structure,cell cycle,cell division,cell projection,coiled coil,cytoplasm,cytoskeleton,mitosis,phosphoprotein,repeat,sh3 domain,sh3-binding,	(null)
Cks2	CDC28 protein kinase regulatory subunit 2		*	2.3	0.99998	2.432	0.99993	2.71	0.81		1.711	0.997722	1.723	0.997212	1.65	0.19		1.514	0.993649	1.472	0.969996	1.09	0.28		0.843	0.323404	0.89	0.207468	0.59	0.16		1.097	0.283407	1.104	0.27519	0.26	0.19			GO:0000279~M phase,GO:0007049~cell cycle,GO:0007126~meiosis,GO:0007127~meiosis I,GO:0022402~cell cycle process,GO:0022403~cell cycle phase,GO:0051301~cell division,GO:0051321~meiotic cell cycle,GO:0051327~M phase of meiotic cell cycle,		IPR000789:Cyclin-dependent kinase, regulatory subunit,	GO:0016538~cyclin-dependent protein kinase regulator activity,GO:0019207~kinase regulator activity,GO:0019887~protein kinase regulator activity,		PIRSF000659:cell division control protein,		chain:Cyclin-dependent kinases regulatory subunit 2,modified residue,	acetylation,cell cycle,cell division,kinase,	(null)
BC023105	cDNA sequence BC023105			1.474	0.652706						1.229	0.670031					*	2.034	0.99013						2.608	0.432479						0.918	0.250684									GO:0000166~nucleotide binding,GO:0005525~GTP binding,GO:0017076~purine nucleotide binding,GO:0019001~guanyl nucleotide binding,GO:0032553~ribonucleotide binding,GO:0032555~purine ribonucleotide binding,GO:0032561~guanyl ribonucleotide binding,		IPR007743:Interferon-inducible GTPase,		PIRSF005691:mouse GTP-binding protein IRG-47,	(null)	(null)	(null)
Cdc20	cell division cycle 20 homolog (S. cerevisiae)		*	2.46	0.999722	1.528	0.651736	4.2	0.74		1.477	0.956347	1.177	0.373551	1.48	0.23		1.364	0.928265	1.165	0.410084	0.88	0.24		0.888	0.211191	0.932	0.11791	0.76	0.09		0.932	0.20161	0.974	0.115129	0.53	0.05			GO:0000087~M phase of mitotic cell cycle,GO:0000278~mitotic cell cycle,GO:0000279~M phase,GO:0000280~nuclear division,GO:0006508~proteolysis,GO:0007049~cell cycle,GO:0007067~mitosis,GO:0009057~macromolecule catabolic process,GO:0019941~modification-dependent protein catabolic process,GO:0022402~cell cycle process,GO:0022403~cell cycle phase,GO:0030163~protein catabolic process,GO:0043632~modifica…		IPR001680:WD40 repeat,IPR015943:WD40/YVTN repeat-like,IPR017986:WD40 repeat, region,IPR019775:WD40 repeat, conserved site,IPR019781:WD40 repeat, subgroup,IPR019782:WD40 repeat 2,		mmu04110:Cell cycle,mmu04114:Oocyte meiosis,mmu04120:Ubiquitin mediated proteolysis,		SM00320:WD40,	chain:Cell division cycle protein 20 homolog,modified residue,repeat:WD 1,repeat:WD 2,repeat:WD 3,repeat:WD 4,repeat:WD 5,repeat:WD 6,repeat:WD 7,sequence conflict,	cell cycle,cell division,direct protein sequencing,mitosis,phosphoprotein,repeat,ubl conjugation,ubl conjugation pathway,wd repeat,	(null)
Cdca8	cell division cycle associated 8		*	2.135	0.999978	1.493	0.732137				1.608	0.997603	1.262	0.613458				1.575	0.988859	1.235	0.491821				1.21	0.559143	0.977	0.413779				1.237	0.680578	1.094	0.271058					GO:0000087~M phase of mitotic cell cycle,GO:0000278~mitotic cell cycle,GO:0000279~M phase,GO:0000280~nuclear division,GO:0007049~cell cycle,GO:0007067~mitosis,GO:0022402~cell cycle process,GO:0022403~cell cycle phase,GO:0048285~organelle fission,GO:0051301~cell division,	GO:0000775~chromosome, centromeric region,GO:0005694~chromosome,GO:0005730~nucleolus,GO:0005856~cytoskeleton,GO:0005875~microtubule associated complex,GO:0015630~microtubule cytoskeleton,GO:0031974~membrane-enclosed lumen,GO:0031981~nuclear lumen,GO:0032133~chromosome passenger complex,GO:0043228~non-membrane-bounded organelle,GO:0043232~intracellular non-membrane-bounded organelle,GO:0043233~org…	IPR018867:Cell division cycle-associated protein 8,					chain:Borealin,compositionally biased region:Poly-Glu,compositionally biased region:Poly-Gly,modified residue,region of interest:Required for centromere localization,region of interest:Required for interaction with INCENP,region of interest:Required for interaction with INCENP and BIRC5,region of interest:Required for interaction with SENP3,region of interest:Required to form a minimal CPC core c…	alternative splicing,cell cycle,cell division,centromere,chromosomal protein,cytoplasm,cytoskeleton,mitosis,nucleus,phosphoprotein,ubl conjugation,	(null)
Cep350	centrosomal protein 350		*	0.537	0.999643	0.806	0.339154			*	0.491	0.99932	0.78	0.452844			*	0.475	0.986035	0.806	0.353563				0.686	0.849033	0.89	0.447014				0.576	0.998248	0.839	0.396691							IPR000938:Cytoskeleton-associated protein, CAP-Gly,		(null)	(null)	(null)	(null)	(null)	(null)
Cep55	centrosomal protein 55		*	2.056	0.997835	1.406	0.520825				1.327	0.925969	1.121	0.533723				1.14	0.245056	1.094	0.141175				0.814	0.601791	0.874	0.376464				0.888	0.598176	0.961	0.340353					GO:0000087~M phase of mitotic cell cycle,GO:0000278~mitotic cell cycle,GO:0000279~M phase,GO:0000280~nuclear division,GO:0007049~cell cycle,GO:0007067~mitosis,GO:0022402~cell cycle process,GO:0022403~cell cycle phase,GO:0048285~organelle fission,GO:0051301~cell division,	GO:0005813~centrosome,GO:0005814~centriole,GO:0005815~microtubule organizing center,GO:0005856~cytoskeleton,GO:0015630~microtubule cytoskeleton,GO:0043228~non-membrane-bounded organelle,GO:0043232~intracellular non-membrane-bounded organelle,GO:0044430~cytoskeletal part,GO:0044450~microtubule organizing center part,						chain:Centrosomal protein of 55 kDa,modified residue,region of interest:Interaction with PDCD6IP,region of interest:Interaction with TSG101,region of interest:Required for localization to the interphase centrosome and to the midbody during cytokinesis,sequence conflict,sequence variant,splice variant,	alternative splicing,cell cycle,cell division,coiled coil,cytoplasm,cytoskeleton,mitosis,phosphoprotein,polymorphism,	(null)
Ccl12	chemokine (C-C motif) ligand 12			1.583	0.983253						1.416	0.864567						1.462	0.89982						2.084	0.935536					*	2.58	0.998514							GO:0006935~chemotaxis,GO:0006952~defense response,GO:0006954~inflammatory response,GO:0006955~immune response,GO:0007610~behavior,GO:0007626~locomotory behavior,GO:0009611~response to wounding,GO:0042330~taxis,	GO:0005576~extracellular region,GO:0005615~extracellular space,GO:0044421~extracellular region part,	IPR000827:Small chemokine, C-C group, conserved site,IPR001811:Small chemokine, interleukin-8-like,	GO:0005125~cytokine activity,GO:0008009~chemokine activity,GO:0042379~chemokine receptor binding,	mmu04060:Cytokine-cytokine receptor interaction,mmu04062:Chemokine signaling pathway,mmu04621:NOD-like receptor signaling pathway,	PIRSF001950:small inducible chemokine, C/CC types,PIRSF500572:small inducible cytokine, A2 type,	SM00199:SCY,	chain:C-C motif chemokine 12,disulfide bond,sequence variant,signal peptide,	chemotaxis,cytokine,disulfide bond,inflammatory response,polymorphism,Secreted,signal,	(null)
Ccl2	chemokine (C-C motif) ligand 2			1.272	0.714899						1.179	0.527429						1.127	0.179809						1.541	0.438049					*	2.186	0.990708					m_Ccr5Pathway:Pertussis toxin-insensitive CCR5 Signaling in Macrophage,m_mspPathway:Msp/Ron Receptor Signaling Pathway,		GO:0001936~regulation of endothelial cell proliferation,GO:0001938~positive regulation of endothelial cell proliferation,GO:0006873~cellular ion homeostasis,GO:0006874~cellular calcium ion homeostasis,GO:0006875~cellular metal ion homeostasis,GO:0006935~chemotaxis,GO:0006952~defense response,GO:0006954~inflammatory response,GO:0006955~immune response,GO:0007166~cell surface receptor linked signal…	GO:0005576~extracellular region,GO:0005615~extracellular space,GO:0043025~cell soma,GO:0044421~extracellular region part,	IPR000827:Small chemokine, C-C group, conserved site,IPR001811:Small chemokine, interleukin-8-like,	GO:0005125~cytokine activity,GO:0008009~chemokine activity,GO:0031727~CCR2 chemokine receptor binding,GO:0042379~chemokine receptor binding,GO:0048020~CCR chemokine receptor binding,	mmu04060:Cytokine-cytokine receptor interaction,mmu04062:Chemokine signaling pathway,mmu04621:NOD-like receptor signaling pathway,		PIRSF001950:small inducible chemokine, C/CC types,	chemotaxis,cytokine,direct protein sequencing,disulfide bond,glycoprotein,inflammatory response,polymorphism,Pyrrolidone carboxylic acid,Secreted,signal,	SM00199:SCY,	chain:C-C motif chemokine 2,disulfide bond,glycosylation site:N-linked (GlcNAc...),modified residue,sequence variant,signal peptide,
Ccl6	chemokine (C-C motif) ligand 6			1.301	0.8418	1.281	0.697882				1.274	0.863303	1.211	0.644026			*	1.771	0.999057	1.744	0.995537				1.864	0.938222	1.781	0.927869			*	2.012	0.999937	1.814	0.998171						GO:0006935~chemotaxis,GO:0006955~immune response,GO:0007610~behavior,GO:0007626~locomotory behavior,GO:0042330~taxis,	GO:0005125~cytokine activity,GO:0008009~chemokine activity,GO:0042379~chemokine receptor binding,	GO:0005576~extracellular region,GO:0005615~extracellular space,GO:0044421~extracellular region part,	IPR000827:Small chemokine, C-C group, conserved site,IPR001811:Small chemokine, interleukin-8-like,	mmu04060:Cytokine-cytokine receptor interaction,mmu04062:Chemokine signaling pathway,	PIRSF001950:small inducible chemokine, C/CC types,	chemotaxis,cytokine,disulfide bond,Secreted,signal,	SM00199:SCY,	chain:C-C motif chemokine 6,chain:CCL6(22-95),chain:CCL6(23-95),disulfide bond,sequence conflict,signal peptide,
Ccl7	chemokine (C-C motif) ligand 7			1.521	0.992979						1.44	0.948017						1.491	0.989316						2.074	0.77221					*	2.373	0.99993							GO:0006935~chemotaxis,GO:0006952~defense response,GO:0006954~inflammatory response,GO:0006955~immune response,GO:0007610~behavior,GO:0007626~locomotory behavior,GO:0009611~response to wounding,GO:0042330~taxis,	GO:0005576~extracellular region,GO:0005615~extracellular space,GO:0044421~extracellular region part,	IPR000827:Small chemokine, C-C group, conserved site,IPR001811:Small chemokine, interleukin-8-like,IPR010916:TonB box, conserved site,	GO:0001871~pattern binding,GO:0005125~cytokine activity,GO:0005539~glycosaminoglycan binding,GO:0008009~chemokine activity,GO:0008201~heparin binding,GO:0030246~carbohydrate binding,GO:0030247~polysaccharide binding,GO:0042379~chemokine receptor binding,	mmu04060:Cytokine-cytokine receptor interaction,mmu04062:Chemokine signaling pathway,mmu04621:NOD-like receptor signaling pathway,	PIRSF001950:small inducible chemokine, C/CC types,PIRSF500572:small inducible cytokine, A2 type,	SM00199:SCY,	chain:C-C motif chemokine 7,disulfide bond,glycosylation site:N-linked (GlcNAc...),modified residue,sequence conflict,signal peptide,	chemotaxis,cytokine,disulfide bond,glycoprotein,heparin-binding,inflammatory response,Pyrrolidone carboxylic acid,Secreted,signal,	(null)
Ccl9	chemokine (C-C motif) ligand 9			1.362	0.827275	1.329	0.817037				1.263	0.862863	1.294	0.845649				1.747	0.998928	1.703	0.993795			*	1.787	0.979996	1.829	0.976247			*	1.82	0.999545	1.803	0.998432						GO:0006935~chemotaxis,GO:0006955~immune response,GO:0007610~behavior,GO:0007626~locomotory behavior,GO:0042330~taxis,	GO:0005125~cytokine activity,GO:0008009~chemokine activity,GO:0042379~chemokine receptor binding,	GO:0005576~extracellular region,GO:0005615~extracellular space,GO:0044421~extracellular region part,	IPR000827:Small chemokine, C-C group, conserved site,IPR001811:Small chemokine, interleukin-8-like,	mmu04060:Cytokine-cytokine receptor interaction,mmu04062:Chemokine signaling pathway,	PIRSF001950:small inducible chemokine, C/CC types,	chemotaxis,cytokine,disulfide bond,Secreted,signal,	SM00199:SCY,	chain:C-C motif chemokine 9,chain:CCL9(29-101),chain:CCL9(30-101),chain:CCL9(31-101),disulfide bond,sequence conflict,signal peptide,
Ccr5	chemokine (C-C motif) receptor 5			1.287	0.399267	1.073	0.155582				1.457	0.879127	1.102	0.353577				1.19	0.188527	1.017	0.113329				1.466	0.686001	1.124	0.32889			*	1.793	0.985085	1.147	0.560995			m_Ccr5Pathway:Pertussis toxin-insensitive CCR5 Signaling in Macrophage,m_IL12Pathway:IL12 and Stat4 Dependent Signaling Pathway in Th1 Development,m_nktPathway:Selective expression of chemokine receptors during T-cell polarization,m_no2il12Pathway:NO2-dependent IL 12 Pathway in NK cells,m_tcapoptosisPathway:HIV Induced T Cell Apoptosis,		GO:0002437~inflammatory response to antigenic stimulus,GO:0006952~defense response,GO:0006954~inflammatory response,GO:0006955~immune response,GO:0007166~cell surface receptor linked signal transduction,GO:0007186~G-protein coupled receptor protein signaling pathway,GO:0009611~response to wounding,GO:0009617~response to bacterium,GO:0042742~defense response to bacterium,	GO:0005768~endosome,GO:0005886~plasma membrane,GO:0009897~external side of plasma membrane,GO:0009986~cell surface,GO:0016021~integral to membrane,GO:0031224~intrinsic to membrane,GO:0044459~plasma membrane part,	IPR000276:7TM GPCR, rhodopsin-like,IPR000355:Chemokine receptor,IPR002240:C-C chemokine receptor, type 5,IPR017452:GPCR, rhodopsin-like superfamily,	GO:0001653~peptide receptor activity,GO:0004950~chemokine receptor activity,GO:0008528~peptide receptor activity, G-protein coupled,GO:0016493~C-C chemokine receptor activity,GO:0019955~cytokine binding,GO:0019956~chemokine binding,GO:0019957~C-C chemokine binding,GO:0042277~peptide binding,	mmu04060:Cytokine-cytokine receptor interaction,mmu04062:Chemokine signaling pathway,mmu04144:Endocytosis,		PIRSF038545:chemokine receptor,PIRSF800006:rhodopsin-like G protein-coupled receptors,	cell membrane,disulfide bond,g-protein coupled receptor,glycoprotein,lipoprotein,membrane,palmitate,phosphoprotein,polymorphism,receptor,sulfation,transducer,transmembrane,		chain:C-C chemokine receptor type 5,disulfide bond,glycosylation site:O-linked (GalNAc...),lipid moiety-binding region:S-palmitoyl cysteine,modified residue,sequence conflict,sequence variant,topological domain:Cytoplasmic,topological domain:Extracellular,transmembrane region,
Cxcl1	chemokine (C-X-C motif) ligand 1			1.127	0.322222	1.147	0.310143				1.162	0.433982	1.093	0.226278				1.373	0.931485	1.276	0.773574			*	2.443	0.995367	1.822	0.963115			*	2.135	0.991886	1.604	0.930486					GO:0006952~defense response,GO:0006954~inflammatory response,GO:0006955~immune response,GO:0009611~response to wounding,	GO:0005576~extracellular region,GO:0005615~extracellular space,GO:0044421~extracellular region part,	IPR001089:Small chemokine, C-X-C,IPR001811:Small chemokine, interleukin-8-like,IPR002473:Small chemokine, C-X-C/Interleukin 8,IPR018048:Small chemokine, C-X-C, conserved site,	GO:0005125~cytokine activity,GO:0008009~chemokine activity,GO:0008083~growth factor activity,GO:0042379~chemokine receptor binding,	mmu04060:Cytokine-cytokine receptor interaction,mmu04062:Chemokine signaling pathway,mmu04621:NOD-like receptor signaling pathway,	PIRSF002522:CXC chemokine,PIRSF500568:growth regulated protein, alpha/beta/gamma types,	SM00199:SCY,	chain:Growth-regulated alpha protein,chain:KC(5-72),disulfide bond,signal peptide,	cytokine,direct protein sequencing,disulfide bond,growth factor,inflammatory response,Secreted,signal,	(null)
Chmp4c	chromatin modifying protein 4C			0.606	0.971394	0.841	0.331104			*	0.499	0.993115	0.808	0.640622				0.729	0.495279	0.902	0.274887				1.203	0.501907	1.052	0.162813				0.745	0.808706	0.909	0.438604					GO:0008104~protein localization,GO:0015031~protein transport,GO:0045184~establishment of protein localization,	GO:0005768~endosome,GO:0005829~cytosol,GO:0019898~extrinsic to membrane,	IPR005024:Snf7,		mmu04144:Endocytosis,	PIRSF030206:ESCRT-3 complex, Chmp4/Chmp5/Chmp6 subunits,PIRSF500851:ESCRT-3 complex, Chmp4/Snf7p subunit,		chain:Charged multivesicular body protein 4c,region of interest:Intramolecular interaction with C- terminus,region of interest:Intramolecular interaction with N- terminus,sequence conflict,	coiled coil,cytoplasm,endosome,membrane,protein transport,transport,	(null)
Chd4	chromodomain helicase DNA binding protein 4			0.699	0.974282	0.792	0.672221			*	0.54	0.99196	0.712	0.755497				0.609	0.995612	0.703	0.671858				0.658	0.977743	0.82	0.716973				0.618	0.998572	0.737	0.664182						GO:0006325~chromatin organization,GO:0006333~chromatin assembly or disassembly,GO:0006350~transcription,GO:0016568~chromatin modification,GO:0045449~regulation of transcription,GO:0051276~chromosome organization,	GO:0000166~nucleotide binding,GO:0001882~nucleoside binding,GO:0001883~purine nucleoside binding,GO:0003677~DNA binding,GO:0003682~chromatin binding,GO:0004386~helicase activity,GO:0005524~ATP binding,GO:0008026~ATP-dependent helicase activity,GO:0008134~transcription factor binding,GO:0008270~zinc ion binding,GO:0016887~ATPase activity,GO:0017076~purine nucleotide binding,GO:0030554~adenyl nucle…	GO:0000785~chromatin,GO:0005694~chromosome,GO:0043228~non-membrane-bounded organelle,GO:0043232~intracellular non-membrane-bounded organelle,GO:0044427~chromosomal part,	IPR000330:SNF2-related,IPR000953:Chromo domain,IPR001650:DNA/RNA helicase, C-terminal,IPR001841:Zinc finger, RING-type,IPR001965:Zinc finger, PHD-type,IPR002464:DNA/RNA helicase, ATP-dependent, DEAH-box type, conserved site,IPR009462:Protein of unknown function DUF1086,IPR009463:Protein of unknown function DUF1087,IPR012957:CHD, C-terminal 2,IPR012958:CHD, N-terminal,IPR014001:DEAD-like helicase,…			acetylation,atp-binding,chromatin regulator,dna-binding,helicase,hydrolase,metal-binding,nucleotide-binding,nucleus,phosphoprotein,repeat,Transcription,transcription regulation,zinc,zinc-finger,	SM00184:RING,SM00249:PHD,SM00298:CHROMO,SM00487:DEXDc,SM00490:HELICc,	chain:Chromodomain-helicase-DNA-binding protein 4,compositionally biased region:Glu-rich,compositionally biased region:Lys-rich,compositionally biased region:Pro-rich,domain:Chromo 1,domain:Chromo 2,domain:Helicase ATP-binding,domain:Helicase C-terminal,modified residue,nucleotide phosphate-binding region:ATP,short sequence motif:DEAH box,zinc finger region:PHD-type 1,zinc finger region:PHD-type …
Chd6	chromodomain helicase DNA binding protein 6			0.692	0.99117	0.771	0.731553				0.656	0.998475	0.76	0.763167				1.707	0.999916	1.187	0.796277			*	2.003	0.999741	1.25	0.862451				1.557	0.998077	1.127	0.831094						GO:0006325~chromatin organization,GO:0006333~chromatin assembly or disassembly,GO:0051276~chromosome organization,	GO:0000166~nucleotide binding,GO:0001882~nucleoside binding,GO:0001883~purine nucleoside binding,GO:0003677~DNA binding,GO:0003682~chromatin binding,GO:0004386~helicase activity,GO:0005524~ATP binding,GO:0008026~ATP-dependent helicase activity,GO:0016887~ATPase activity,GO:0017076~purine nucleotide binding,GO:0030554~adenyl nucleotide binding,GO:0032553~ribonucleotide binding,GO:0032555~purine ri…	GO:0000785~chromatin,GO:0005694~chromosome,GO:0043228~non-membrane-bounded organelle,GO:0043232~intracellular non-membrane-bounded organelle,GO:0044427~chromosomal part,	IPR000330:SNF2-related,IPR000953:Chromo domain,IPR001005:SANT, DNA-binding,IPR001650:DNA/RNA helicase, C-terminal,IPR002464:DNA/RNA helicase, ATP-dependent, DEAH-box type, conserved site,IPR006576:BRK domain,IPR014001:DEAD-like helicase, N-terminal,IPR014021:Helicase, superfamily 1 and 2, ATP-binding,			helicase,nucleus,	SM00298:CHROMO,SM00487:DEXDc,SM00490:HELICc,SM00592:BRK,SM00717:SANT,	(null)
Pcf11	cleavage and polyadenylation factor subunit homolog (S. cerevisiae)			0.703	0.990375	0.896	0.553198			*	0.558	0.998385	0.823	0.690843				0.672	0.940697	0.884	0.403126				0.784	0.831822	0.94	0.322448				0.716	0.977626	0.906	0.275826									IPR006569:Regulation of nuclear pre-mRNA protein,IPR006903:Protein of unknown function DUF618,IPR008942:ENTH/VHS,			(null)	SM00582:RPR,	(null)
Clasp1	CLIP associating protein 1			0.674	0.96482	0.9	0.251387			*	0.516	0.993796	0.816	0.466416			*	0.535	0.96428	0.761	0.505858			*	0.523	0.998547	0.731	0.743572			*	0.504	0.999945	0.727	0.794981						GO:0000087~M phase of mitotic cell cycle,GO:0000278~mitotic cell cycle,GO:0000279~M phase,GO:0000280~nuclear division,GO:0007026~negative regulation of microtubule depolymerization,GO:0007049~cell cycle,GO:0007067~mitosis,GO:0010639~negative regulation of organelle organization,GO:0022402~cell cycle process,GO:0022403~cell cycle phase,GO:0031110~regulation of microtubule polymerization or depolym…	GO:0008017~microtubule binding,GO:0008092~cytoskeletal protein binding,GO:0015631~tubulin binding,	GO:0000775~chromosome, centromeric region,GO:0000776~kinetochore,GO:0000777~condensed chromosome kinetochore,GO:0000779~condensed chromosome, centromeric region,GO:0000793~condensed chromosome,GO:0005694~chromosome,GO:0005813~centrosome,GO:0005815~microtubule organizing center,GO:0005819~spindle,GO:0005856~cytoskeleton,GO:0005874~microtubule,GO:0005881~cytoplasmic microtubule,GO:0005938~cell cort…	IPR000357:HEAT,IPR011989:Armadillo-like helical,			alternative splicing,cell cycle,cell division,coiled coil,cytoplasm,cytoskeleton,kinetochore,microtubule,mitosis,phosphoprotein,repeat,		chain:CLIP-associating protein 1,compositionally biased region:Ser-rich,modified residue,region of interest:Interaction with CLIP2 and RSN,region of interest:Interaction with microtubules, MAPRE1 and MAPRE3,region of interest:Interaction with PHLDB2,region of interest:Localization to kinetochores,repeat:HEAT 1,repeat:HEAT 2,repeat:HEAT 3,repeat:HEAT 4,repeat:HEAT 5,repeat:HEAT 6,repeat:HEAT 7,seq…
Coq10b	coenzyme Q10 homolog B (S. cerevisiae)			0.695	0.927386	0.8	0.547938				0.804	0.680707	0.898	0.340571				1.395	0.846608	1.265	0.62146			*	1.804	0.999931	1.752	0.99625				1.653	0.998963	1.627	0.991808						GO:0005739~mitochondrion,	IPR005031:Streptomyces cyclase/dehydrase,					chain:Coenzyme Q-binding protein COQ10 homolog B, mitochondrial,sequence conflict,splice variant,transit peptide:Mitochondrion,	alternative splicing,membrane,mitochondrion,mitochondrion inner membrane,transit peptide,	(null)
Ccdc141	coiled-coil domain containing 141		*	0.481	0.999997	0.593	0.798077			*	0.419	0.999958	0.567	0.799241				0.679	0.988582	0.688	0.674054				0.726	0.724721	0.869	0.433857			*	0.506	0.999957	0.666	0.671777							IPR018159:Spectrin/alpha-actinin,				SM00150:SPEC,	(null)	(null)	(null)
C3	complement component 3			1.235	0.638909						1.484	0.992066						1.369	0.859171					*	2.23	0.997442					*	2.061	0.999895					m_alternativePathway:Alternative Complement Pathway,m_classicPathway:Classical Complement Pathway,m_compPathway:Complement Pathway,m_lectinPathway:Lectin Induced Complement Pathway,		GO:0001796~regulation of type IIa hypersensitivity,GO:0001798~positive regulation of type IIa hypersensitivity,GO:0002250~adaptive immune response,GO:0002252~immune effector process,GO:0002253~activation of immune response,GO:0002443~leukocyte mediated immunity,GO:0002449~lymphocyte mediated immunity,GO:0002455~humoral immune response mediated by circulating immunoglobulin,GO:0002460~adaptive imm…	GO:0005576~extracellular region,GO:0005615~extracellular space,GO:0044421~extracellular region part,	IPR000020:Anaphylatoxin/fibulin,IPR001134:Netrin domain,IPR001599:Alpha-2-macroglobulin,IPR001840:Complement C3a/C4a/C5a anaphylatoxin,IPR002890:Alpha-2-macroglobulin, N-terminal,IPR009048:Alpha-macroglobulin, receptor-binding,IPR011625:Alpha-2-macroglobulin, N-terminal 2,IPR011626:A-macroglobulin complement component,IPR018081:Anaphylatoxin,IPR018933:Netrin module, non-TIMP type,IPR019565:Alpha-…	GO:0004857~enzyme inhibitor activity,GO:0004866~endopeptidase inhibitor activity,GO:0030414~peptidase inhibitor activity,	mmu04610:Complement and coagulation cascades,mmu05322:Systemic lupus erythematosus,	PIRSF001635:alpha-2-macroglobulin,	SM00104:ANATO,SM00643:C345C,	chain:C3a anaphylatoxin,chain:Complement C3,chain:Complement C3 alpha chain,chain:complement C3 beta chain,chain:Complement C3b alpha chain,chain:Complement C3c alpha chain fragment 1,chain:Complement C3c alpha chain fragment 2,chain:Complement C3d fragment,chain:Complement C3dg fragment,chain:Complement C3g fragment,cross-link:Isoglutamyl cysteine thioester (Cys-Gln),disulfide bond,domain:Anaphy…	acute phase,alternative initiation,alternative splicing,cleavage on pair of basic residues,complement alternate pathway,complement pathway,direct protein sequencing,disulfide bond,glycoprotein,hydrolase,immune response,inflammation,inflammatory response,innate immunity,phosphoprotein,plasma,Secreted,serine proteinase,signal,thioester bond,thiolester bond,	(null)
Cfd	complement factor D (adipsin)		*	1.959	0.99643						1.339	0.578881					*	4.003	0.999717						1.89	0.858105					*	2.073	0.996324							GO:0002252~immune effector process,GO:0002253~activation of immune response,GO:0002526~acute inflammatory response,GO:0002541~activation of plasma proteins involved in acute inflammatory response,GO:0002684~positive regulation of immune system process,GO:0006508~proteolysis,GO:0006952~defense response,GO:0006954~inflammatory response,GO:0006955~immune response,GO:0006956~complement activation,GO:…	GO:0005576~extracellular region,GO:0005615~extracellular space,GO:0044421~extracellular region part,	IPR001254:Peptidase S1 and S6, chymotrypsin/Hap,IPR001314:Peptidase S1A, chymotrypsin,IPR018114:Peptidase S1/S6, chymotrypsin/Hap, active site,	GO:0004175~endopeptidase activity,GO:0004252~serine-type endopeptidase activity,GO:0008233~peptidase activity,GO:0008236~serine-type peptidase activity,GO:0017171~serine hydrolase activity,GO:0070011~peptidase activity, acting on L-amino acid peptides,	mmu04610:Complement and coagulation cascades,	PIRSF001135:trypsin,	SM00020:Tryp_SPc,	active site:Charge relay system,chain:Complement factor D,disulfide bond,domain:Peptidase S1,glycosylation site:N-linked (GlcNAc...),propeptide:Activation peptide,signal peptide,splice variant,	alternative splicing,complement alternate pathway,disulfide bond,glycoprotein,hydrolase,immune response,innate immunity,Protease,Secreted,Serine protease,signal,zymogen,	(null)
Crebbp	CREB binding protein			0.599	0.999385	0.785	0.57549			*	0.532	0.999928	0.772	0.689283				0.71	0.896314	0.816	0.455213				0.693	0.972169	0.91	0.404487			*	0.548	0.998985	0.842	0.576072			m_carm1Pathway:Transcription Regulation by Methyltransferase of CARM1,m_CSKPathway:Activation of Csk by cAMP-dependent Protein Kinase Inhibits Signaling through the T Cell Receptor,m_HuntingtonPathway:Inhibition of Huntingtons disease neurodegeneration by histone deacetylase inhibitors,m_il7Pathway:IL-7 Signal Transduction,m_nfatPathway:NFAT and Hypertrophy of the heart (Transcription in the brok…		GO:0006325~chromatin organization,GO:0006350~transcription,GO:0006355~regulation of transcription, DNA-dependent,GO:0006357~regulation of transcription from RNA polymerase II promoter,GO:0006473~protein amino acid acetylation,GO:0006474~N-terminal protein amino acid acetylation,GO:0008283~cell proliferation,GO:0009891~positive regulation of biosynthetic process,GO:0010557~positive regulation of m…	GO:0000123~histone acetyltransferase complex,GO:0000775~chromosome, centromeric region,GO:0000776~kinetochore,GO:0000777~condensed chromosome kinetochore,GO:0000779~condensed chromosome, centromeric region,GO:0000793~condensed chromosome,GO:0000940~outer kinetochore of condensed chromosome,GO:0005654~nucleoplasm,GO:0005667~transcription factor complex,GO:0005694~chromosome,GO:0016604~nuclear body…	IPR000197:Zinc finger, TAZ-type,IPR000433:Zinc finger, ZZ-type,IPR001487:Bromodomain,IPR003101:Coactivator CBP, KIX,IPR009255:Transcriptional coactivation,IPR010303:Protein of unknown function DUF902, CREBbp,IPR014744:Nuclear receptor coactivator, CREB-bp-like, interlocking,IPR018359:Bromodomain, conserved site,	GO:0003677~DNA binding,GO:0003682~chromatin binding,GO:0003712~transcription cofactor activity,GO:0003713~transcription coactivator activity,GO:0004402~histone acetyltransferase activity,GO:0004468~lysine N-acetyltransferase activity,GO:0008080~N-acetyltransferase activity,GO:0008134~transcription factor binding,GO:0008270~zinc ion binding,GO:0016407~acetyltransferase activity,GO:0016410~N-acyltr…	mmu04110:Cell cycle,mmu04310:Wnt signaling pathway,mmu04330:Notch signaling pathway,mmu04350:TGF-beta signaling pathway,mmu04520:Adherens junction,mmu04630:Jak-STAT signaling pathway,mmu04720:Long-term potentiation,mmu04916:Melanogenesis,mmu05016:Huntingtons disease,mmu05200:Pathways in cancer,mmu05211:Renal cell carcinoma,mmu05215:Prostate cancer,	PIRSF036333:transcription coactivator CREB-binding protein,	SM00291:ZnF_ZZ,SM00297:BROMO,SM00551:ZnF_TAZ,	chain:CREB-binding protein,compositionally biased region:Poly-Gln,compositionally biased region:Poly-Glu,compositionally biased region:Poly-Pro,cross-link:Glycyl lysine isopeptide (Lys-Gly) (interchain with G-Cter in SUMO-1),domain:Bromo,domain:KIX,helix,modified residue,mutagenesis site,region of interest:Interaction with SRCAP,strand,turn,zinc finger region:TAZ-type 1,zinc finger region:TAZ-typ…	3d-structure,acetylation,activator,bromodomain,isopeptide bond,metal-binding,methylation,nucleus,phosphoprotein,repeat,Transcription,transcription regulation,transferase,ubl conjugation,zinc,zinc-finger,	(null)
Ccna2	cyclin A2		*	1.961	0.997879	1.871	0.991242				1.3	0.682013	1.203	0.436725				1.258	0.493616	1.163	0.266738				0.689	0.857184	0.768	0.541118				0.889	0.273785	0.935	0.144498					GO:0000087~M phase of mitotic cell cycle,GO:0000278~mitotic cell cycle,GO:0000279~M phase,GO:0000280~nuclear division,GO:0007049~cell cycle,GO:0007067~mitosis,GO:0009891~positive regulation of biosynthetic process,GO:0010557~positive regulation of macromolecule biosynthetic process,GO:0010604~positive regulation of macromolecule metabolic process,GO:0010628~positive regulation of gene expression,…	GO:0001939~female pronucleus,GO:0001940~male pronucleus,GO:0045120~pronucleus,	IPR004367:Cyclin, C-terminal,IPR006670:Cyclin,IPR006671:Cyclin, N-terminal,IPR013763:Cyclin-related,IPR014400:Cyclin, A/B/D/E,IPR015453:G2/mitotic-specific cyclin A,		mmu04110:Cell cycle,mmu04914:Progesterone-mediated oocyte maturation,	PIRSF001771:cyclin, A/B/D/E types,PIRSF001771:Cyclin_A_B_D_E,	SM00385:CYCLIN,	chain:Cyclin-A2,modified residue,sequence conflict,	cell cycle,cell cycle control,cell division,cyclin,cytoplasm,mitosis,nucleus,phosphoprotein,	(null)
Ccnb2	cyclin B2		*	2.11	0.999966						1.446	0.957922						1.42	0.942954						0.792	0.590224						1.003	0.001686					m_EfpPathway:Estrogen-responsive protein Efp controls cell cycle and breast tumors growth,		GO:0000087~M phase of mitotic cell cycle,GO:0000278~mitotic cell cycle,GO:0000279~M phase,GO:0000280~nuclear division,GO:0001701~in utero embryonic development,GO:0001776~leukocyte homeostasis,GO:0002260~lymphocyte homeostasis,GO:0002520~immune system development,GO:0007049~cell cycle,GO:0007067~mitosis,GO:0009792~embryonic development ending in birth or egg hatching,GO:0022402~cell cycle process…	GO:0000267~cell fraction,GO:0005624~membrane fraction,GO:0005626~insoluble fraction,	IPR004367:Cyclin, C-terminal,IPR006670:Cyclin,IPR006671:Cyclin, N-terminal,IPR013763:Cyclin-related,IPR014400:Cyclin, A/B/D/E,IPR015454:G2/mitotic-specific cyclin B,		mmu04110:Cell cycle,mmu04114:Oocyte meiosis,mmu04115:p53 signaling pathway,mmu04914:Progesterone-mediated oocyte maturation,	PIRSF001771:cyclin, A/B/D/E types,PIRSF001771:Cyclin_A_B_D_E,	SM00385:CYCLIN,	chain:G2/mitotic-specific cyclin-B2,modified residue,	cell cycle,cell division,cyclin,mitosis,phosphoprotein,	(null)
Cdk1	cyclin-dependent kinase 1		*	2.494	0.999979						1.522	0.990408						1.414	0.93081						0.822	0.432971						1.078	0.198565					m_akap95Pathway:AKAP95 role in mitosis and chromosome dynamics,m_akapCentrosomePathway:Protein Kinase A at the Centrosome,m_cdc25Pathway:cdc25 and chk1 Regulatory Pathway in response to DNA damage,m_cellcyclePathway:Cyclins and Cell Cycle Regulation,m_g1Pathway:Cell Cycle: G1/S Check Point ,m_g2Pathway:Cell Cycle: G2/M Checkpoint,m_mPRPathway:How Progesterone Initiates the Oocyte Maturation,m_ptc…		GO:0000075~cell cycle checkpoint,GO:0000077~DNA damage checkpoint,GO:0000087~M phase of mitotic cell cycle,GO:0000278~mitotic cell cycle,GO:0000279~M phase,GO:0000280~nuclear division,GO:0006468~protein amino acid phosphorylation,GO:0006793~phosphorus metabolic process,GO:0006796~phosphate metabolic process,GO:0006974~response to DNA damage stimulus,GO:0007049~cell cycle,GO:0007067~mitosis,GO:000…		IPR000719:Protein kinase, core,IPR002290:Serine/threonine protein kinase,IPR008271:Serine/threonine protein kinase, active site,IPR017441:Protein kinase, ATP binding site,IPR017442:Serine/threonine protein kinase-related,	GO:0000166~nucleotide binding,GO:0001882~nucleoside binding,GO:0001883~purine nucleoside binding,GO:0004672~protein kinase activity,GO:0004674~protein serine/threonine kinase activity,GO:0004693~cyclin-dependent protein kinase activity,GO:0005524~ATP binding,GO:0008353~RNA polymerase II carboxy-terminal domain kinase activity,GO:0017076~purine nucleotide binding,GO:0030544~Hsp70 protein binding,G…	mmu04110:Cell cycle,mmu04114:Oocyte meiosis,mmu04115:p53 signaling pathway,mmu04540:Gap junction,mmu04914:Progesterone-mediated oocyte maturation,	PIRSF000564:kinase-related transforming protein,	SM00220:S_TKc,	active site:Proton acceptor,binding site:ATP,chain:Cell division control protein 2 homolog,cross-link:Glycyl lysine isopeptide (Lys-Gly) (interchain with G-Cter in ubiquitin),domain:Protein kinase,modified residue,nucleotide phosphate-binding region:ATP,sequence conflict,	acetylation,ATP,atp-binding,cell cycle,cell cycle control,cell division,direct protein sequencing,isopeptide bond,kinase,mitosis,nucleotide-binding,nucleus,phosphoprotein,phosphotransferase,serine/threonine-protein kinase,serine/threonine-specific protein kinase,transferase,ubl conjugation,	(null)
Cdkn1a	cyclin-dependent kinase inhibitor 1A (P21)			1.267	0.375848	1.232	0.331203				1.224	0.465878	1.156	0.305195			*	2.62	0.9989	2.489	0.99883				1.615	0.787851	1.524	0.701498				1.292	0.607238	1.217	0.47665				m_atmPathway:ATM Signaling Pathway,m_calcineurinPathway:Effects of calcineurin in Keratinocyte Differentiation,m_cellcyclePathway:Cyclins and Cell Cycle Regulation,m_eponfkbPathway:Erythropoietin mediated neuroprotection through NF-kB,m_g1Pathway:Cell Cycle: G1/S Check Point ,m_g2Pathway:Cell Cycle: G2/M Checkpoint,m_p53Pathway:p53 Signaling Pathway,m_RacCycDPathway:Influence of Ras and Rho prote…		GO:0000079~regulation of cyclin-dependent protein kinase activity,GO:0002684~positive regulation of immune system process,GO:0002694~regulation of leukocyte activation,GO:0002696~positive regulation of leukocyte activation,GO:0006469~negative regulation of protein kinase activity,GO:0006974~response to DNA damage stimulus,GO:0007049~cell cycle,GO:0007050~cell cycle arrest,GO:0008284~positive regu…	GO:0004857~enzyme inhibitor activity,GO:0004860~protein kinase inhibitor activity,GO:0004861~cyclin-dependent protein kinase inhibitor activity,GO:0008270~zinc ion binding,GO:0016538~cyclin-dependent protein kinase regulator activity,GO:0019207~kinase regulator activity,GO:0019210~kinase inhibitor activity,GO:0019887~protein kinase regulator activity,GO:0030291~protein serine/threonine kinase inh…	GO:0000307~cyclin-dependent protein kinase holoenzyme complex,GO:0005829~cytosol,	IPR003175:Cyclin-dependent kinase inhibitor,	mmu04012:ErbB signaling pathway,mmu04110:Cell cycle,mmu04115:p53 signaling pathway,mmu05200:Pathways in cancer,mmu05214:Glioma,mmu05215:Prostate cancer,mmu05218:Melanoma,mmu05219:Bladder cancer,mmu05220:Chronic myeloid leukemia,	PIRSF016623:cyclin-dependent kinase inhibitor p21,	acetylation,cell cycle,cyclin,cytoplasm,kinase,metal-binding,nucleus,phosphoprotein,protein kinase inhibitor,ubl conjugation,zinc,zinc-finger,		chain:Cyclin-dependent kinase inhibitor 1,modified residue,sequence conflict,zinc finger region:C4-type,
Cdkn1b	cyclin-dependent kinase inhibitor 1B		*	0.505	0.999338	0.684	0.578918			*	0.503	0.998583	0.72	0.527116			*	0.534	0.996092	0.69	0.650912				0.761	0.640295	0.898	0.37793			*	0.533	0.999251	0.687	0.74615			m_cellcyclePathway:Cyclins and Cell Cycle Regulation,m_ctcfPathway:CTCF: First Multivalent Nuclear Factor,m_g1Pathway:Cell Cycle: G1/S Check Point ,m_mcmPathway:CDK Regulation of DNA Replication,m_p27Pathway:Regulation of p27 Phosphorylation during Cell Cycle Progression,m_ptenPathway:PTEN dependent cell cycle arrest and apoptosis,m_RacCycDPathway:Influence of Ras and Rho proteins on G1 to S Tran…		GO:0000079~regulation of cyclin-dependent protein kinase activity,GO:0006469~negative regulation of protein kinase activity,GO:0006811~ion transport,GO:0006812~cation transport,GO:0006813~potassium ion transport,GO:0007049~cell cycle,GO:0007050~cell cycle arrest,GO:0007423~sensory organ development,GO:0007600~sensory perception,GO:0007605~sensory perception of sound,GO:0008284~positive regulation…	GO:0005829~cytosol,	IPR003175:Cyclin-dependent kinase inhibitor,	GO:0004857~enzyme inhibitor activity,GO:0004860~protein kinase inhibitor activity,GO:0004861~cyclin-dependent protein kinase inhibitor activity,GO:0016538~cyclin-dependent protein kinase regulator activity,GO:0019207~kinase regulator activity,GO:0019210~kinase inhibitor activity,GO:0019887~protein kinase regulator activity,GO:0030291~protein serine/threonine kinase inhibitor activity,	mmu04012:ErbB signaling pathway,mmu04110:Cell cycle,mmu05200:Pathways in cancer,mmu05215:Prostate cancer,mmu05220:Chronic myeloid leukemia,mmu05222:Small cell lung cancer,	PIRSF018555:cyclin-dependent kinase inhibitor p27,		chain:Cyclin-dependent kinase inhibitor 1B,modified residue,mutagenesis site,short sequence motif:Nuclear localization signal,site:Required for interaction with NUP50,	cell cycle,cell cycle control,cytoplasm,nucleus,phosphoprotein,protein kinase inhibitor,ubl conjugation,	(null)
Cyr61	cysteine rich protein 61			0.915	0.102165	0.995	0.07084				1.273	0.894992	1.109	0.432363			*	2.058	0.997925	1.726	0.961113				1.862	0.735916	1.6	0.659216				1.314	0.918562	1.265	0.644498						GO:0001525~angiogenesis,GO:0001558~regulation of cell growth,GO:0001568~blood vessel development,GO:0001701~in utero embryonic development,GO:0001890~placenta development,GO:0001892~embryonic placenta development,GO:0001944~vasculature development,GO:0002041~intussusceptive angiogenesis,GO:0006935~chemotaxis,GO:0007155~cell adhesion,GO:0007610~behavior,GO:0007626~locomotory behavior,GO:0009792~em…	GO:0001871~pattern binding,GO:0005520~insulin-like growth factor binding,GO:0005539~glycosaminoglycan binding,GO:0008201~heparin binding,GO:0019838~growth factor binding,GO:0030246~carbohydrate binding,GO:0030247~polysaccharide binding,GO:0050840~extracellular matrix binding,	GO:0005576~extracellular region,	IPR000867:Insulin-like growth factor-binding protein, IGFBP,IPR000884:Thrombospondin, type 1 repeat,IPR001007:von Willebrand factor, type C,IPR006207:Cystine knot, C-terminal,IPR006208:Cystine knot,IPR012395:IGFBP-related, CNN,IPR017891:Insulin-like growth factor binding protein, N-terminal,		PIRSF036495:IGFBP-related protein, CNN type,PIRSF036495:IGFBP_rP_CNN,	cell adhesion,chemotaxis,disulfide bond,Growth factor binding,heparin-binding,Secreted,signal,	SM00041:CT,SM00121:IB,SM00209:TSP1,SM00214:VWC,	chain:Protein CYR61,disulfide bond,domain:CTCK,domain:IGFBP N-terminal,domain:TSP type-1,domain:VWFC,region of interest:Heparin-binding,signal peptide,
Csrnp1	cysteine-serine-rich nuclear protein 1			0.85	0.451672						0.981	0.014105					*	1.792	0.999223						1.4	0.894429						1.202	0.70188								GO:0001501~skeletal system development,GO:0006350~transcription,GO:0006355~regulation of transcription, DNA-dependent,GO:0006357~regulation of transcription from RNA polymerase II promoter,GO:0006915~apoptosis,GO:0007166~cell surface receptor linked signal transduction,GO:0007167~enzyme linked receptor protein signaling pathway,GO:0007169~transmembrane receptor protein tyrosine kinase signaling p…	GO:0003677~DNA binding,GO:0003700~transcription factor activity,GO:0030528~transcription regulator activity,					activator,Apoptosis,dna-binding,nucleus,Transcription,transcription regulation,		chain:Cysteine/serine-rich nuclear protein 1,compositionally biased region:Cys-rich,compositionally biased region:Ser-rich,sequence conflict,
Cpeb2	cytoplasmic polyadenylation element binding protein 2			0.583	0.998922	0.812	0.412636			*	0.566	0.998999	0.744	0.630738				0.605	0.997628	0.764	0.528811				1.214	0.448122	1.096	0.28334				1.167	0.529799	1.002	0.305515					GO:0006417~regulation of translation,GO:0010608~posttranscriptional regulation of gene expression,GO:0032268~regulation of cellular protein metabolic process,		IPR000504:RNA recognition motif, RNP-1,IPR012677:Nucleotide-binding, alpha-beta plait,	GO:0000166~nucleotide binding,GO:0003723~RNA binding,GO:0003727~single-stranded RNA binding,GO:0008187~poly-pyrimidine tract binding,			SM00360:RRM,	chain:Cytoplasmic polyadenylation element- binding protein 2,domain:RRM 1,domain:RRM 2,	cytoplasm,repeat,rna-binding,translation regulation,	(null)
Ctla2b	cytotoxic T lymphocyte-associated protein 2 beta			1.241	0.669983						1.194	0.690765					*	1.816	0.998436						1.456	0.961427						1.555	0.996895									GO:0004857~enzyme inhibitor activity,GO:0004866~endopeptidase inhibitor activity,GO:0004869~cysteine-type endopeptidase inhibitor activity,GO:0008233~peptidase activity,GO:0008234~cysteine-type peptidase activity,GO:0030414~peptidase inhibitor activity,GO:0070011~peptidase activity, acting on L-amino acid peptides,		IPR013128:Peptidase C1A, papain,IPR013201:Proteinase inhibitor I29, cathepsin propeptide,			repeat,		chain:Protein CTLA-2-beta,region of interest:2 X 3 AA tandem repeats of E-W-K,repeat:1,repeat:2,sequence conflict,
Dbp	D site albumin promoter binding protein		*	0.4	0.96383	0.44	0.937678				0.627	0.702241	0.658	0.638336				1.046	0.001394	1.042	0.001075			*	2.395	0.980794	2.306	0.96141				2.146	0.948386	2.076	0.922085					GO:0006350~transcription,GO:0006355~regulation of transcription, DNA-dependent,GO:0007623~circadian rhythm,GO:0042127~regulation of cell proliferation,GO:0045449~regulation of transcription,GO:0048511~rhythmic process,GO:0051252~regulation of RNA metabolic process,		IPR004827:Basic-leucine zipper (bZIP) transcription factor,IPR011700:Basic leucine zipper,	GO:0003677~DNA binding,GO:0003700~transcription factor activity,GO:0030528~transcription regulator activity,GO:0043565~sequence-specific DNA binding,GO:0046983~protein dimerization activity,			SM00338:BRLZ,	chain:D site-binding protein,compositionally biased region:Poly-Pro,compositionally biased region:Poly-Ser,compositionally biased region:Pro-rich (proline/acidic region (PAR)),DNA-binding region:Basic motif,domain:Leucine-zipper,sequence conflict,	activator,biological rhythms,dna-binding,nucleus,Transcription,transcription regulation,	(null)
Ddx6	DEAD (Asp-Glu-Ala-Asp) box polypeptide 6			0.597	0.99909	0.845	0.455487			*	0.475	0.99942	0.733	0.606449				0.594	0.9772	0.797	0.486977				0.903	0.189688	0.995	0.10927				0.73	0.961189	0.904	0.297274						GO:0000932~cytoplasmic mRNA processing body,GO:0030529~ribonucleoprotein complex,	IPR000629:RNA helicase, ATP-dependent, DEAD-box, conserved site,IPR001650:DNA/RNA helicase, C-terminal,IPR011545:DNA/RNA helicase, DEAD/DEAH box type, N-terminal,IPR014001:DEAD-like helicase, N-terminal,IPR014014:RNA helicase, DEAD-box type, Q motif,IPR014021:Helicase, superfamily 1 and 2, ATP-binding,	GO:0000166~nucleotide binding,GO:0001882~nucleoside binding,GO:0001883~purine nucleoside binding,GO:0003723~RNA binding,GO:0004386~helicase activity,GO:0005524~ATP binding,GO:0008026~ATP-dependent helicase activity,GO:0016887~ATPase activity,GO:0017076~purine nucleotide binding,GO:0030554~adenyl nucleotide binding,GO:0032553~ribonucleotide binding,GO:0032555~purine ribonucleotide binding,GO:00325…	mmu03018:RNA degradation,	PIRSF001323:ATP-dependent RNA helicase DHH1,	SM00487:DEXDc,SM00490:HELICc,	chain:Probable ATP-dependent RNA helicase DDX6,domain:Helicase ATP-binding,domain:Helicase C-terminal,modified residue,nucleotide phosphate-binding region:ATP,sequence conflict,short sequence motif:DEAD box,short sequence motif:Q motif,	atp-binding,cytoplasm,helicase,hydrolase,nucleotide-binding,phosphoprotein,rna-binding,	(null)
Dsg2	desmoglein 2		*	0.555	0.999869	0.768	0.61276			*	0.515	0.99973	0.8	0.525291			*	0.543	0.995045	0.78	0.475712				1.16	0.535068	1.024	0.304571				0.719	0.969651	0.888	0.396444					GO:0007155~cell adhesion,GO:0007156~homophilic cell adhesion,GO:0016337~cell-cell adhesion,GO:0022610~biological adhesion,	GO:0005886~plasma membrane,GO:0005911~cell-cell junction,GO:0016021~integral to membrane,GO:0016327~apicolateral plasma membrane,GO:0030054~cell junction,GO:0030057~desmosome,GO:0031224~intrinsic to membrane,GO:0043296~apical junction complex,GO:0044459~plasma membrane part,GO:0070161~anchoring junction,	IPR002126:Cadherin,IPR009122:Desmosomal cadherin,IPR009123:Desmoglein,IPR015488:Desmoglein 2,	GO:0005509~calcium ion binding,GO:0043167~ion binding,GO:0043169~cation binding,GO:0046872~metal ion binding,	mmu05412:Arrhythmogenic right ventricular cardiomyopathy (ARVC),		SM00112:CA,	chain:Desmoglein-2,domain:Cadherin 1,domain:Cadherin 2,domain:Cadherin 3,domain:Cadherin 4,glycosylation site:N-linked (GlcNAc...),modified residue,repeat:Desmoglein repeat 1,repeat:Desmoglein repeat 2,repeat:Desmoglein repeat 3,repeat:Desmoglein repeat 4,repeat:Desmoglein repeat 5,repeat:Desmoglein repeat 6,sequence conflict,signal peptide,topological domain:Cytoplasmic,topological domain:Extrac…	calcium,cell adhesion,cell junction,cell membrane,cleavage on pair of basic residues,glycoprotein,membrane,phosphoprotein,repeat,signal,transmembrane,	(null)
Dep1	diabetic embryopathy 1			0.719	0.922297	0.766	0.773355				0.636	0.997265	0.635	0.996943			*	0.5	0.999795	0.602	0.981929				0.74	0.889468	0.737	0.866324				0.799	0.775733	0.819	0.682766
Dpep1	dipeptidase 1 (renal)			1.208	0.43957	1.218	0.424453				1.352	0.920988	1.308	0.784446				1.5	0.969281	1.408	0.835273			*	1.995	0.999205	1.932	0.995144				1.499	0.976098	1.466	0.937478					GO:0006508~proteolysis,	GO:0005886~plasma membrane,GO:0031224~intrinsic to membrane,GO:0031225~anchored to membrane,GO:0042995~cell projection,	IPR000180:Peptidase M19, renal dipeptidase, active site,IPR008257:Peptidase M19, renal dipeptidase,	GO:0008233~peptidase activity,GO:0008235~metalloexopeptidase activity,GO:0008237~metallopeptidase activity,GO:0008238~exopeptidase activity,GO:0008239~dipeptidyl-peptidase activity,GO:0008270~zinc ion binding,GO:0016805~dipeptidase activity,GO:0043167~ion binding,GO:0043169~cation binding,GO:0046872~metal ion binding,GO:0046914~transition metal ion binding,GO:0070011~peptidase activity, acting on…				binding site:Substrate,chain:Dipeptidase 1,disulfide bond,glycosylation site:N-linked (GlcNAc...),lipid moiety-binding region:GPI-anchor amidated serine,metal ion-binding site:Zinc 1; catalytic,metal ion-binding site:Zinc 2; catalytic,propeptide:Removed in mature form,signal peptide,	blocked carboxyl end,cell membrane,cell projection,dipeptidase,dipeptide hydrolase,disulfide bond,glycoprotein,gpi-anchor,homodimer,hydrolase,kidney,lipoprotein,membrane,membrane protein,metal-binding,metalloprotease,phosphatidylinositol linkage,phosphoprotein,Protease,signal,zinc,	(null)
Dr1	down-regulator of transcription 1		*	0.57	0.991433	0.777	0.533806				0.596	0.990022	0.792	0.552334				0.639	0.957837	0.812	0.487476				0.769	0.285781	0.921	0.250361				0.753	0.73823	0.928	0.674797					GO:0006350~transcription,GO:0045449~regulation of transcription,		IPR003957:Transcription factor, CBFA/NFYB, DNA topoisomerase,IPR003958:Transcription factor CBF/NF-Y/archaeal histone,IPR009072:Histone-fold,	GO:0003677~DNA binding,GO:0043565~sequence-specific DNA binding,		PIRSF005405:TATA-binding protein-associated phosphoprotein,		chain:Protein Dr1,compositionally biased region:Ala/Gln-rich,modified residue,short sequence motif:Nuclear localization signal,	acetylation,dna-binding,nucleus,phosphoprotein,repressor,Transcription,transcription regulation,	(null)
Dyrk1a	dual-specificity tyrosine-(Y)-phosphorylation regulated kinase 1a		*	0.568	0.975199	0.837	0.50035				0.578	0.981606	0.882	0.549823				0.659	0.837759	0.888	0.39053				1.375	0.799957	1.004	0.376786				1.423	0.892691	1.048	0.523077			m_shhPathway:Sonic Hedgehog (Shh) Pathway,		GO:0006468~protein amino acid phosphorylation,GO:0006793~phosphorus metabolic process,GO:0006796~phosphate metabolic process,GO:0016310~phosphorylation,GO:0018108~peptidyl-tyrosine phosphorylation,GO:0018212~peptidyl-tyrosine modification,GO:0046777~protein amino acid autophosphorylation,	GO:0005654~nucleoplasm,GO:0016604~nuclear body,GO:0016607~nuclear speck,GO:0031974~membrane-enclosed lumen,GO:0031981~nuclear lumen,GO:0043233~organelle lumen,GO:0044451~nucleoplasm part,GO:0070013~intracellular organelle lumen,	IPR000719:Protein kinase, core,IPR001412:Aminoacyl-tRNA synthetase, class I, conserved site,IPR002290:Serine/threonine protein kinase,IPR008271:Serine/threonine protein kinase, active site,IPR017441:Protein kinase, ATP binding site,IPR017442:Serine/threonine protein kinase-related,	GO:0000166~nucleotide binding,GO:0001882~nucleoside binding,GO:0001883~purine nucleoside binding,GO:0004672~protein kinase activity,GO:0004674~protein serine/threonine kinase activity,GO:0004713~protein tyrosine kinase activity,GO:0004715~non-membrane spanning protein tyrosine kinase activity,GO:0005524~ATP binding,GO:0017076~purine nucleotide binding,GO:0030554~adenyl nucleotide binding,GO:00325…			SM00220:S_TKc,	active site:Proton acceptor,binding site:ATP,chain:Dual specificity tyrosine- phosphorylation-regulated kinase 1A,compositionally biased region:Poly-His,compositionally biased region:Poly-Ser,compositionally biased region:Ser/Thr-rich,domain:Protein kinase,modified residue,nucleotide phosphate-binding region:ATP,short sequence motif:Bipartite nuclear localization signal,	atp-binding,kinase,nucleotide-binding,nucleus,phosphoprotein,serine/threonine-protein kinase,transferase,tyrosine-protein kinase,	(null)
Dnm1l	dynamin 1-like			0.647	0.917194	0.775	0.639699			*	0.553	0.999499	0.726	0.817304				0.595	0.972436	0.778	0.571269				0.783	0.74206	0.895	0.279892				0.765	0.852385	0.881	0.432345				General function prediction only,		GO:0005829~cytosol,GO:0019898~extrinsic to membrane,	IPR000375:Dynamin central region,IPR001401:Dynamin, GTPase region,IPR003130:Dynamin GTPase effector,IPR019762:Dynamin, GTPase region, conserved site,	GO:0000166~nucleotide binding,GO:0003924~GTPase activity,GO:0005525~GTP binding,GO:0017076~purine nucleotide binding,GO:0019001~guanyl nucleotide binding,GO:0032553~ribonucleotide binding,GO:0032555~purine ribonucleotide binding,GO:0032561~guanyl ribonucleotide binding,	mmu04144:Endocytosis,mmu04666:Fc gamma R-mediated phagocytosis,	PIRSF005108:dynamin-related, VPS1,	SM00053:DYNc,SM00302:GED,	chain:Dynamin-1-like protein,domain:GED,modified residue,nucleotide phosphate-binding region:GTP,region of interest:C-terminal dimerization domain,region of interest:Interaction with GSK3B,region of interest:N-terminal dimerization domain,sequence conflict,splice variant,	acetylation,alternative splicing,cytoplasm,direct protein sequencing,gtp-binding,hydrolase,membrane,nucleotide-binding,phosphoprotein,	(null)
Egr1	early growth response 1		*	0.524	0.994918						0.754	0.711676						1.065	0.015938						1.225	0.144697						1.504	0.705516					m_cdk5Pathway:Phosphorylation of MEK1 by cdk5/p35 down regulates the MAP kinase pathway,	Transcription / Cell division and chromosome partitioning,	GO:0000122~negative regulation of transcription from RNA polymerase II promoter,GO:0001775~cell activation,GO:0002520~immune system development,GO:0002521~leukocyte differentiation,GO:0006350~transcription,GO:0006355~regulation of transcription, DNA-dependent,GO:0006357~regulation of transcription from RNA polymerase II promoter,GO:0007610~behavior,GO:0007611~learning or memory,GO:0009890~negativ…		IPR007087:Zinc finger, C2H2-type,IPR013087:Zinc finger, C2H2-type/integrase, DNA-binding,IPR015880:Zinc finger, C2H2-like,	GO:0003677~DNA binding,GO:0003700~transcription factor activity,GO:0008270~zinc ion binding,GO:0016563~transcription activator activity,GO:0030528~transcription regulator activity,GO:0043167~ion binding,GO:0043169~cation binding,GO:0046872~metal ion binding,GO:0046914~transition metal ion binding,	mmu05020:Prion diseases,		SM00355:ZnF_C2H2,	chain:Early growth response protein 1,compositionally biased region:Gly/Ser-rich,helix,sequence conflict,strand,turn,zinc finger region:C2H2-type 1,zinc finger region:C2H2-type 2,zinc finger region:C2H2-type 3,	3d-structure,activator,DNA binding,dna-binding,metal-binding,nucleus,repeat,Transcription,transcription regulation,zinc,zinc finger,zinc-finger,	(null)
Egr3	early growth response 3			1.075	0.0711	1.01	0.060647				0.92	0.21294	0.993	0.179558				0.765	0.872153	0.866	0.438006				1.243	0.235715	1.075	0.178574			*	2.115	0.995857	1.322	0.851578			m_vipPathway:Neuropeptides VIP and PACAP inhibit the apoptosis of activated T cells,	Transcription / Cell division and chromosome partitioning,	GO:0006350~transcription,GO:0007267~cell-cell signaling,GO:0007268~synaptic transmission,GO:0007274~neuromuscular synaptic transmission,GO:0007422~peripheral nervous system development,GO:0019226~transmission of nerve impulse,GO:0045449~regulation of transcription,GO:0050877~neurological system process,		IPR007087:Zinc finger, C2H2-type,IPR013087:Zinc finger, C2H2-type/integrase, DNA-binding,IPR015880:Zinc finger, C2H2-like,	GO:0003677~DNA binding,GO:0008270~zinc ion binding,GO:0043167~ion binding,GO:0043169~cation binding,GO:0046872~metal ion binding,GO:0046914~transition metal ion binding,				dna-binding,metal-binding,nucleus,repeat,Transcription,transcription regulation,zinc,zinc-finger,	SM00355:ZnF_C2H2,	chain:Early growth response protein 3,sequence conflict,zinc finger region:C2H2-type 1,zinc finger region:C2H2-type 2,zinc finger region:C2H2-type 3,
Eny2	enhancer of yellow 2 homolog (Drosophila)		*	0.56	0.988455	0.841	0.3251			*	0.52	0.998637	0.866	0.316384				0.606	0.957464	0.906	0.290204				0.627	0.971182	0.926	0.196782				0.605	0.989216	0.902	0.307917					GO:0006325~chromatin organization,GO:0006350~transcription,GO:0006355~regulation of transcription, DNA-dependent,GO:0006403~RNA localization,GO:0009891~positive regulation of biosynthetic process,GO:0010557~positive regulation of macromolecule biosynthetic process,GO:0010604~positive regulation of macromolecule metabolic process,GO:0010628~positive regulation of gene expression,GO:0015931~nucleob…	GO:0000123~histone acetyltransferase complex,GO:0000124~SAGA complex,GO:0005654~nucleoplasm,GO:0031974~membrane-enclosed lumen,GO:0031981~nuclear lumen,GO:0043233~organelle lumen,GO:0044451~nucleoplasm part,GO:0070013~intracellular organelle lumen,GO:0070461~SAGA-type complex,	IPR018783:Transcription factor, enhancer of yellow 2,	GO:0003712~transcription cofactor activity,GO:0003713~transcription coactivator activity,GO:0008134~transcription factor binding,GO:0016563~transcription activator activity,GO:0030374~ligand-dependent nuclear receptor transcription coactivator activity,GO:0030528~transcription regulator activity,				chain:Enhancer of yellow 2 transcription factor homolog,	activator,chromatin regulator,mRNA transport,nucleus,Transcription,transcription regulation,transport,	(null)
Ezh1	enhancer of zeste homolog 1 (Drosophila)			0.599	0.992573	0.858	0.377186			*	0.562	0.998084	0.84	0.53418				0.574	0.981862	0.833	0.399266				0.842	0.530959	0.944	0.277532				0.762	0.942063	0.804	0.686414			m_prc2Pathway:The PRC2 Complex Sets Long-term Gene Silencing Through Modification of Histone Tails,		GO:0006325~chromatin organization,GO:0006350~transcription,GO:0016568~chromatin modification,GO:0045449~regulation of transcription,GO:0051276~chromosome organization,		IPR001005:SANT, DNA-binding,IPR001214:SET,	GO:0003677~DNA binding,GO:0008170~N-methyltransferase activity,GO:0008276~protein methyltransferase activity,GO:0016278~lysine N-methyltransferase activity,GO:0016279~protein-lysine N-methyltransferase activity,GO:0018024~histone-lysine N-methyltransferase activity,GO:0042054~histone methyltransferase activity,			SM00317:SET,SM00717:SANT,	chain:Histone-lysine N-methyltransferase EZH1,compositionally biased region:Cys-rich,domain:SET,sequence conflict,short sequence motif:Nuclear localization signal,splice variant,	alternative splicing,chromatin regulator,methyltransferase,nucleus,repressor,s-adenosyl-l-methionine,Transcription,transcription regulation,transferase,	(null)
Esco1	establishment of cohesion 1 homolog 1 (S. cerevisiae)			0.669	0.961477	0.793	0.535034				0.618	0.898397	0.754	0.550471			*	0.55	0.97979	0.722	0.519605				0.782	0.678604	0.891	0.352747				0.721	0.890744	0.898	0.715957						GO:0006259~DNA metabolic process,GO:0006281~DNA repair,GO:0006974~response to DNA damage stimulus,GO:0007049~cell cycle,GO:0033554~cellular response to stress,	GO:0003677~DNA binding,GO:0003684~damaged DNA binding,GO:0003887~DNA-directed DNA polymerase activity,GO:0008270~zinc ion binding,GO:0016779~nucleotidyltransferase activity,GO:0034061~DNA polymerase activity,GO:0043167~ion binding,GO:0043169~cation binding,GO:0046872~metal ion binding,GO:0046914~transition metal ion binding,		IPR001126:DNA-repair protein, UmuC-like,			Acyltransferase,alternative splicing,cell cycle,metal-binding,nucleus,phosphoprotein,transferase,zinc,zinc-finger,		chain:N-acetyltransferase ESCO1,modified residue,sequence conflict,splice variant,zinc finger region:CCHH-type,
Eif2ak2	eukaryotic translation initiation factor 2-alpha kinase 2			1.632	0.971743	1.197	0.553025			*	1.956	0.983349	1.281	0.553112				1.478	0.880883	1.163	0.325143				1.172	0.222927	0.992	0.153065				0.806	0.795842	0.978	0.545605			m_eif2Pathway:Regulation of eIF2,m_gsk3Pathway:Inactivation of Gsk3 by AKT causes accumulation of b-catenin in Alveolar Macrophages,m_rnaPathway:Double Stranded RNA Induced Gene Expression,		GO:0006412~translation,GO:0006468~protein amino acid phosphorylation,GO:0006793~phosphorus metabolic process,GO:0006796~phosphate metabolic process,GO:0006915~apoptosis,GO:0006926~virus-infected cell apoptosis,GO:0006984~ER-nuclear signaling pathway,GO:0006986~response to unfolded protein,GO:0008219~cell death,GO:0008285~negative regulation of cell proliferation,GO:0009615~response to virus,GO:00…		IPR000719:Protein kinase, core,IPR000834:Peptidase M14, carboxypeptidase A,IPR001159:Double-stranded RNA binding,IPR008271:Serine/threonine protein kinase, active site,IPR014720:Double-stranded RNA-binding-like,IPR017441:Protein kinase, ATP binding site,IPR017442:Serine/threonine protein kinase-related,	GO:0000166~nucleotide binding,GO:0001882~nucleoside binding,GO:0001883~purine nucleoside binding,GO:0003723~RNA binding,GO:0003725~double-stranded RNA binding,GO:0003743~translation initiation factor activity,GO:0004672~protein kinase activity,GO:0004674~protein serine/threonine kinase activity,GO:0005524~ATP binding,GO:0008135~translation factor activity, nucleic acid binding,GO:0017076~purine n…			SM00358:DSRM,SM00631:Zn_pept,	active site:Proton acceptor,binding site:ATP,chain:Interferon-induced, double-stranded RNA- activated protein kinase,compositionally biased region:Asp/Glu-rich (acidic),compositionally biased region:Poly-Ser,domain:DRBM 1,domain:DRBM 2,domain:Protein kinase,helix,modified residue,nucleotide phosphate-binding region:ATP,sequence conflict,strand,	3d-structure,acetylation,Antiviral defense,atp-binding,Initiation factor,kinase,nucleotide-binding,phosphoprotein,repeat,rna-binding,serine/threonine-protein kinase,transferase,	(null)
AI317158	expressed sequence AI317158			0.664	0.973375	0.813	0.486797			*	0.498	0.999869	0.703	0.501664				0.621	0.967882	0.791	0.48411				0.69	0.731703	0.772	0.482557				0.676	0.983015	0.783	0.641419
AI607873	expressed sequence AI607873			1.051	0.041086						1.187	0.392151					*	1.817	0.999624					*	2.377	0.999183						1.405	0.959852											IPR004020:Pyrin,IPR004021:HIN-200/IF120x,	(null)	(null)	(null)	(null)	(null)
Fubp1	far upstream element (FUSE) binding protein 1		*	0.527	0.998344	0.838	0.277969			*	0.518	0.997974	0.851	0.394727			*	0.556	0.986762	0.829	0.320184				0.668	0.934429	0.907	0.320144				1.257	0.901934	1.039	0.615713					GO:0006350~transcription,GO:0045449~regulation of transcription,		IPR004087:K Homology,IPR004088:K Homology, type 1,IPR015096:Region of unknown function DUF1897,IPR018111:K Homology, type 1, subgroup,	GO:0003677~DNA binding,GO:0003723~RNA binding,			SM00322:KH,	chain:Far upstream element-binding protein 1,compositionally biased region:Gly-rich,compositionally biased region:Poly-Gly,compositionally biased region:Pro-rich,domain:KH 1,domain:KH 2,domain:KH 3,domain:KH 4,helix,modified residue,sequence conflict,splice variant,strand,turn,	3d-structure,acetylation,alternative splicing,direct protein sequencing,dna-binding,nucleus,phosphoprotein,repeat,Transcription,transcription regulation,ubl conjugation,	(null)
Fos	FBJ osteosarcoma oncogene			0.686	0.797598						1.09	0.112627					*	3.127	0.999932						2.15	0.805592						1.642	0.862553						m_arenrf2Pathway:Oxidative Stress Induced Gene Expression Via Nrf2,m_bcellsurvivalPathway:B Cell Survival Pathway,m_bcrPathway:BCR Signaling Pathway,m_cardiacegfPathway:Role of EGF Receptor Transactivation by GPCRs in Cardiac Hypertrophy,m_Ccr5Pathway:Pertussis toxin-insensitive CCR5 Signaling in Macrophage,m_cdMacPathway:Cadmium induces DNA synthesis and proliferation in macrophages,m_dreampathw…		GO:0006355~regulation of transcription, DNA-dependent,GO:0006357~regulation of transcription from RNA polymerase II promoter,GO:0009891~positive regulation of biosynthetic process,GO:0009991~response to extracellular stimulus,GO:0010033~response to organic substance,GO:0010557~positive regulation of macromolecule biosynthetic process,GO:0010604~positive regulation of macromolecule metabolic proce…	GO:0003677~DNA binding,GO:0003690~double-stranded DNA binding,GO:0003700~transcription factor activity,GO:0030528~transcription regulator activity,GO:0043565~sequence-specific DNA binding,GO:0043566~structure-specific DNA binding,GO:0046982~protein heterodimerization activity,GO:0046983~protein dimerization activity,	GO:0005654~nucleoplasm,GO:0005667~transcription factor complex,GO:0031974~membrane-enclosed lumen,GO:0031981~nuclear lumen,GO:0043233~organelle lumen,GO:0044451~nucleoplasm part,GO:0070013~intracellular organelle lumen,	IPR000837:Fos transforming protein,IPR004827:Basic-leucine zipper (bZIP) transcription factor,IPR011616:bZIP transcription factor, bZIP-1,	mmu04010:MAPK signaling pathway,mmu04620:Toll-like receptor signaling pathway,mmu04660:T cell receptor signaling pathway,mmu04662:B cell receptor signaling pathway,mmu05200:Pathways in cancer,mmu05210:Colorectal cancer,	PIRSF001719:fos transforming protein,	DNA binding,dna-binding,isopeptide bond,leucine zipper,nucleus,phosphoprotein,Proto-oncogene,ubl conjugation,	SM00338:BRLZ,	chain:Proto-oncogene protein c-fos,cross-link:Glycyl lysine isopeptide (Lys-Gly) (interchain with G-Cter in SUMO),cross-link:Glycyl lysine isopeptide (Lys-Gly) (interchain with G-Cter in ubiquitin),DNA-binding region:Basic motif,domain:Leucine-zipper,modified residue,mutagenesis site,
Fbxo32	F-box protein 32			0.595	0.999878	0.709	0.779059	0.495	0.001	*	0.555	0.999215	0.682	0.844898	0.578	0.043		0.592	0.995428	0.692	0.874231	1.06	0.11		1.208	0.488217	1.004	0.451009	1.18	0.07		0.608	0.99969	0.695	0.930885	1.46	0.13			GO:0006508~proteolysis,GO:0009057~macromolecule catabolic process,GO:0019941~modification-dependent protein catabolic process,GO:0030163~protein catabolic process,GO:0043632~modification-dependent macromolecule catabolic process,GO:0044257~cellular protein catabolic process,GO:0044265~cellular macromolecule catabolic process,GO:0051603~proteolysis involved in cellular protein catabolic process,					PIRSF010853:Caenorhabditis elegans hypothetical protein DY3.6,		chain:F-box only protein 32,domain:F-box,	ubl conjugation pathway,	(null)
Fgf13	fibroblast growth factor 13		*	0.551	0.990034	0.656	0.971084				0.58	0.999162	0.702	0.894379			*	0.555	0.998417	0.683	0.866157				0.76	0.505733	0.862	0.272747				0.711	0.840975	0.81	0.598078					GO:0000165~MAPKKK cascade,GO:0007242~intracellular signaling cascade,GO:0007243~protein kinase cascade,		IPR002209:Heparin-binding growth factor/Fibroblast growth factor,IPR002348:Interleukin 1/heparin-binding growth factor,	GO:0008047~enzyme activator activity,GO:0008083~growth factor activity,GO:0019207~kinase regulator activity,GO:0019209~kinase activator activity,GO:0019887~protein kinase regulator activity,GO:0030295~protein kinase activator activity,	mmu04010:MAPK signaling pathway,mmu04810:Regulation of actin cytoskeleton,mmu05200:Pathways in cancer,mmu05218:Melanoma,		SM00442:FGF,	chain:Fibroblast growth factor 13,sequence conflict,	growth factor,	(null)
Filip1	filamin A interacting protein 1		*	0.543	0.994494	0.742	0.499048			*	0.453	0.999188	0.68	0.507116				0.631	0.883706	0.839	0.555252				0.672	0.910972	0.861	0.537515				0.678	0.986796	0.915	0.882227							IPR019131:Cortactin-binding protein-2, N-terminal,					chain:Filamin-A-interacting protein 1,modified residue,	coiled coil,phosphoprotein,	(null)
Fkbp5	FK506 binding protein 5			1.182	0.222646	1.082	0.140744	0.639	0.05		0.803	0.732611	0.959	0.294453	0.676	0.101	*	2.534	0.999842	1.431	0.48634	2.651	0.165	*	2.909	0.999889	1.543	0.478376	1.958	0.131	*	1.936	0.985604	1.256	0.338165	1.018	0.209				GO:0006457~protein folding,	GO:0003755~peptidyl-prolyl cis-trans isomerase activity,GO:0016859~cis-trans isomerase activity,		IPR001179:Peptidyl-prolyl cis-trans isomerase, FKBP-type,IPR001440:Tetratricopeptide TPR-1,IPR011990:Tetratricopeptide-like helical,IPR013026:Tetratricopeptide region,IPR019734:Tetratricopeptide repeat,			acetylation,Chaperone,cytoplasm,Isomerase,nucleus,phosphoprotein,repeat,Rotamase,tpr repeat,	SM00028:TPR,	chain:FK506-binding protein 5,domain:PPIase FKBP-type 1,domain:PPIase FKBP-type 2,modified residue,repeat:TPR 1,repeat:TPR 2,repeat:TPR 3,
Fmo2	flavin containing monooxygenase 2			0.659	0.996767	0.87	0.363906				0.627	0.994861	0.901	0.663222				1.601	0.988855	1.154	0.347181			*	2.193	0.999989	2.039	0.804779				1.63	0.990616	1.195	0.562539					GO:0006800~oxygen and reactive oxygen species metabolic process,GO:0055114~oxidation reduction,	GO:0000267~cell fraction,GO:0005624~membrane fraction,GO:0005626~insoluble fraction,GO:0005783~endoplasmic reticulum,GO:0005789~endoplasmic reticulum membrane,GO:0005792~microsome,GO:0012505~endomembrane system,GO:0016021~integral to membrane,GO:0031090~organelle membrane,GO:0031224~intrinsic to membrane,GO:0031227~intrinsic to endoplasmic reticulum membrane,GO:0031300~intrinsic to organelle memb…	IPR000960:Flavin-containing monooxygenase FMO,IPR002254:Flavin-containing monooxygenase (FMO) 2,IPR012143:Dimethylaniline monooxygenase, N-oxide-forming,	GO:0000166~nucleotide binding,GO:0000287~magnesium ion binding,GO:0001882~nucleoside binding,GO:0001883~purine nucleoside binding,GO:0004499~flavin-containing monooxygenase activity,GO:0017076~purine nucleotide binding,GO:0030554~adenyl nucleotide binding,GO:0043167~ion binding,GO:0043169~cation binding,GO:0046872~metal ion binding,GO:0048037~cofactor binding,GO:0050660~FAD binding,GO:0050661~NAD…	mmu00982:Drug metabolism,	PIRSF000332:dimethylaniline monooxygenase (N-oxide-forming),PIRSF000332:FMO,		chain:Dimethylaniline monooxygenase [N-oxide- forming] 2,modified residue,nucleotide phosphate-binding region:FAD,nucleotide phosphate-binding region:NADP,sequence conflict,	acetylation,endoplasmic reticulum,FAD,Flavoprotein,magnesium,membrane,microsome,Monooxygenase,nadp,oxidoreductase,transmembrane,	(null)
Fyttd1	forty-two-three domain containing 1			0.761	0.899703	0.888	0.310708			*	0.557	0.98428	0.756	0.518773			*	0.498	0.99251	0.772	0.549444				0.865	0.378958	0.983	0.224096				0.815	0.808296	0.975	0.540601												acetylation,alternative splicing,mRNA transport,nucleus,phosphoprotein,rna-binding,transport,		chain:UAP56-interacting factor,modified residue,sequence conflict,short sequence motif:UAP56-binding motif,splice variant,
Gpr160	G protein-coupled receptor 160			0.95	0.044152						1.09	0.225877						1.085	0.101712					*	2.212	0.999192						1.226	0.737636							GO:0007166~cell surface receptor linked signal transduction,GO:0007186~G-protein coupled receptor protein signaling pathway,	GO:0005886~plasma membrane,GO:0016021~integral to membrane,GO:0031224~intrinsic to membrane,	IPR000276:7TM GPCR, rhodopsin-like,IPR017452:GPCR, rhodopsin-like superfamily,			PIRSF038716:probable G protein-coupled receptor 160,PIRSF800006:rhodopsin-like G protein-coupled receptors,		chain:Probable G-protein coupled receptor 160,glycosylation site:N-linked (GlcNAc...),sequence conflict,topological domain:Cytoplasmic,topological domain:Extracellular,transmembrane region,	cell membrane,g-protein coupled receptor,glycoprotein,membrane,receptor,transducer,transmembrane,	(null)
Gpbp1	GC-rich promoter binding protein 1			0.598	0.999558	0.73	0.657188			*	0.527	0.993888	0.69	0.707484			*	0.508	0.976858	0.68	0.598483				0.75	0.927941	0.898	0.543595				0.758	0.890471	0.91	0.642694					GO:0006350~transcription,GO:0006355~regulation of transcription, DNA-dependent,GO:0009891~positive regulation of biosynthetic process,GO:0010557~positive regulation of macromolecule biosynthetic process,GO:0010604~positive regulation of macromolecule metabolic process,GO:0010628~positive regulation of gene expression,GO:0031328~positive regulation of cellular biosynthetic process,GO:0045449~regul…			GO:0003677~DNA binding,GO:0003700~transcription factor activity,GO:0030528~transcription regulator activity,				chain:Vasculin,sequence conflict,splice variant,	activator,alternative splicing,dna-binding,nucleus,Transcription,transcription regulation,	(null)
Golph3	golgi phosphoprotein 3		*	0.49	0.998107	0.802	0.372074			*	0.556	0.990424	0.835	0.465731				0.601	0.956223	0.881	0.45047				0.739	0.408924	0.957	0.282408				1.234	0.860868	1.051	0.492559						GO:0005739~mitochondrion,GO:0005740~mitochondrial envelope,GO:0005758~mitochondrial intermembrane space,GO:0005768~endosome,GO:0005794~Golgi apparatus,GO:0005886~plasma membrane,GO:0019898~extrinsic to membrane,GO:0031967~organelle envelope,GO:0031970~organelle envelope lumen,GO:0031974~membrane-enclosed lumen,GO:0031975~envelope,GO:0044429~mitochondrial part,	IPR008628:Golgi phosphoprotein 3,					chain:Golgi phosphoprotein 3,compositionally biased region:Poly-Asp,compositionally biased region:Poly-Gly,splice variant,	alternative splicing,cell membrane,cytoplasm,endosome,golgi apparatus,membrane,mitochondrion,phosphoprotein,	(null)
Gbf1	golgi-specific brefeldin A-resistance factor 1			0.591	0.972253	0.864	0.339582			*	0.497	0.997447	0.854	0.481437				0.532	0.931082	0.846	0.350043				0.632	0.814503	0.878	0.379947			*	0.505	0.99619	0.875	0.448118			m_arapPathway:ADP-Ribosylation Factor,	General function prediction only,	GO:0032012~regulation of ARF protein signal transduction,GO:0046578~regulation of Ras protein signal transduction,GO:0051056~regulation of small GTPase mediated signal transduction,		IPR000904:SEC7-like,	GO:0005083~small GTPase regulator activity,GO:0005085~guanyl-nucleotide exchange factor activity,GO:0005086~ARF guanyl-nucleotide exchange factor activity,GO:0030695~GTPase regulator activity,GO:0060589~nucleoside-triphosphatase regulator activity,			SM00222:Sec7,	(null)	(null)	(null)
Gcc2	GRIP and coiled-coil domain containing 2			0.646	0.953351	0.851	0.650115			*	0.523	0.999435	0.772	0.776708				0.649	0.638097	0.847	0.439021				1.263	0.822825	1.008	0.682354				0.576	0.998823	0.806	0.755296						GO:0005794~Golgi apparatus,GO:0019898~extrinsic to membrane,	IPR000237:GRIP,				SM00755:Grip,	chain:GRIP and coiled-coil domain-containing protein 2,compositionally biased region:Glu-rich,domain:GRIP,modified residue,sequence conflict,	coiled coil,cytoplasm,direct protein sequencing,golgi apparatus,membrane,phosphoprotein,	(null)
Gdf10	growth differentiation factor 10			1.204	0.534864						1.183	0.636417					*	1.758	0.999732						1.48	0.97709						1.47	0.993312									GO:0005125~cytokine activity,GO:0008083~growth factor activity,	GO:0005576~extracellular region,GO:0005615~extracellular space,GO:0044421~extracellular region part,	IPR001839:Transforming growth factor beta,IPR015615:Transforming growth factor-beta-related,IPR017197:Bone morphogenetic protein 3/growth differentiation factor 10,IPR017948:Transforming growth factor beta, conserved site,		PIRSF037403:BMP3/GDF10,PIRSF037403:bone morphogenetic protein 3/GDF10,PIRSF800009:TGF-beta-like cysteine-knot cytokine,	cleavage on pair of basic residues,cytokine,disulfide bond,glycoprotein,growth factor,phosphoprotein,Secreted,signal,	SM00204:TGFB,	chain:Bone morphogenetic protein 3b,disulfide bond,glycosylation site:N-linked (GlcNAc...),modified residue,signal peptide,
Gdi2	guanosine diphosphate (GDP) dissociation inhibitor 2			0.541	0.946043	0.891	0.174557			*	0.569	0.967205	0.856	0.37042			*	0.519	0.976388	0.891	0.311584				0.79	0.196211	0.968	0.061213				0.881	0.205931	0.994	0.076682					GO:0007242~intracellular signaling cascade,GO:0007264~small GTPase mediated signal transduction,GO:0008104~protein localization,GO:0015031~protein transport,GO:0043087~regulation of GTPase activity,GO:0045184~establishment of protein localization,GO:0051336~regulation of hydrolase activity,	GO:0005794~Golgi apparatus,GO:0019898~extrinsic to membrane,	IPR000806:Rab GDI protein,IPR002005:Rab GTPase activator,IPR018203:GDP dissociation inhibitor,	GO:0005083~small GTPase regulator activity,GO:0005092~GDP-dissociation inhibitor activity,GO:0005093~Rab GDP-dissociation inhibitor activity,GO:0005096~GTPase activator activity,GO:0005097~Rab GTPase activator activity,GO:0005099~Ras GTPase activator activity,GO:0008047~enzyme activator activity,GO:0030695~GTPase regulator activity,GO:0060589~nucleoside-triphosphatase regulator activity,		PIRSF019647:GDP dissociation inhibitor XAP-4,		chain:Rab GDP dissociation inhibitor beta,modified residue,sequence conflict,splice variant,	acetylation,alternative splicing,cytoplasm,direct protein sequencing,GTPase activation,membrane,	(null)
Gbp3	guanylate binding protein 3			1.199	0.480679						1.582	0.916553					*	1.791	0.998429						1.106	0.080764						0.985	0.022119								GO:0006955~immune response,	GO:0000166~nucleotide binding,GO:0003924~GTPase activity,GO:0005525~GTP binding,GO:0017076~purine nucleotide binding,GO:0019001~guanyl nucleotide binding,GO:0032553~ribonucleotide binding,GO:0032555~purine ribonucleotide binding,GO:0032561~guanyl ribonucleotide binding,	GO:0005829~cytosol,	IPR003191:Guanylate-binding protein, C-terminal,IPR015894:Guanylate-binding protein, N-terminal,		PIRSF005552:guanine nucleotide-binding protein 1,	coiled coil,cytoplasm,gtp-binding,nucleotide-binding,		chain:Guanylate-binding protein 4,nucleotide phosphate-binding region:GTP,sequence conflict,
Hspa1b	heat shock protein 1B			1.064	0.069169	1.026	0.028075				1.417	0.931283	1.308	0.799637				0.81	0.699042	0.89	0.29823				1.155	0.218874	1.096	0.130183			*	2.076	0.999614	1.762	0.997075					GO:0000723~telomere maintenance,GO:0006259~DNA metabolic process,GO:0006281~DNA repair,GO:0006916~anti-apoptosis,GO:0006974~response to DNA damage stimulus,GO:0007276~gamete generation,GO:0007283~spermatogenesis,GO:0009266~response to temperature stimulus,GO:0009408~response to heat,GO:0009628~response to abiotic stimulus,GO:0010466~negative regulation of peptidase activity,GO:0010941~regulation …	GO:0005739~mitochondrion,GO:0005759~mitochondrial matrix,GO:0031974~membrane-enclosed lumen,GO:0031980~mitochondrial lumen,GO:0043233~organelle lumen,GO:0044429~mitochondrial part,GO:0070013~intracellular organelle lumen,	IPR001023:Heat shock protein Hsp70,IPR013126:Heat shock protein 70,IPR018181:Heat shock protein 70, conserved site,	GO:0000166~nucleotide binding,GO:0001882~nucleoside binding,GO:0001883~purine nucleoside binding,GO:0005524~ATP binding,GO:0017076~purine nucleotide binding,GO:0030554~adenyl nucleotide binding,GO:0032553~ribonucleotide binding,GO:0032555~purine ribonucleotide binding,GO:0032559~adenyl ribonucleotide binding,	mmu03040:Spliceosome,mmu04010:MAPK signaling pathway,mmu04144:Endocytosis,mmu04612:Antigen processing and presentation,mmu05020:Prion diseases,		PIRSF002581:chaperone HSP70,	atp-binding,Chaperone,cytoplasm,developmental protein,differentiation,direct protein sequencing,nucleotide-binding,spermatogenesis,stress response,		chain:Heat shock 70 kDa protein 1-like,chain:Heat shock 70 kDa protein 1A,chain:Heat shock 70 kDa protein 1B,sequence conflict,
Hspa8 /// LOC624853 /// LOC64119	heat shock protein 8 /// hypothetical LOC624853 /// similar to heat shock protein 8			0.941	0.052764					*	1.839	0.999547						0.921	0.046243						1.296	0.404665						1.033	0.029324								GO:0006457~protein folding,GO:0006458~de novo protein folding,GO:0051084~de novo posttranslational protein folding,GO:0051085~chaperone mediated protein folding requiring cofactor,GO:0051726~regulation of cell cycle,	GO:0000166~nucleotide binding,GO:0001882~nucleoside binding,GO:0001883~purine nucleoside binding,GO:0005524~ATP binding,GO:0016887~ATPase activity,GO:0017076~purine nucleotide binding,GO:0030554~adenyl nucleotide binding,GO:0032553~ribonucleotide binding,GO:0032555~purine ribonucleotide binding,GO:0032559~adenyl ribonucleotide binding,GO:0042623~ATPase activity, coupled,GO:0051082~unfolded protei…	GO:0005829~cytosol,GO:0016023~cytoplasmic membrane-bounded vesicle,GO:0031410~cytoplasmic vesicle,GO:0031982~vesicle,GO:0031988~membrane-bounded vesicle,GO:0042470~melanosome,GO:0048770~pigment granule,	IPR001023:Heat shock protein Hsp70,IPR013126:Heat shock protein 70,IPR018181:Heat shock protein 70, conserved site,	mmu03040:Spliceosome,mmu04010:MAPK signaling pathway,mmu04144:Endocytosis,mmu04612:Antigen processing and presentation,	PIRSF002581:chaperone HSP70,	3d-structure,acetylation,ATP,atp-binding,Chaperone,cytoplasm,direct protein sequencing,mammary gland,molecular chaperone,nucleotide-binding,phosphoprotein,stress response,		chain:Heat shock cognate 71 kDa protein,helix,modified residue,region of interest:Interaction with BAG1,sequence conflict,strand,turn,
Hspa9	heat shock protein 9			0.632	0.975143	0.886	0.230189			*	0.544	0.998536	0.857	0.278902				0.596	0.947684	0.88	0.222291				0.752	0.447192	0.936	0.141226				0.699	0.933525	0.931	0.296577					GO:0006457~protein folding,GO:0006605~protein targeting,GO:0006611~protein export from nucleus,GO:0006886~intracellular protein transport,GO:0006913~nucleocytoplasmic transport,GO:0008104~protein localization,GO:0015031~protein transport,GO:0034613~cellular protein localization,GO:0045184~establishment of protein localization,GO:0046907~intracellular transport,GO:0051168~nuclear export,GO:0051169…	GO:0005739~mitochondrion,	IPR001023:Heat shock protein Hsp70,IPR012725:Chaperone DnaK,IPR013126:Heat shock protein 70,IPR018181:Heat shock protein 70, conserved site,IPR018247:EF-HAND 1,	GO:0000166~nucleotide binding,GO:0001882~nucleoside binding,GO:0001883~purine nucleoside binding,GO:0005524~ATP binding,GO:0017076~purine nucleotide binding,GO:0019899~enzyme binding,GO:0030554~adenyl nucleotide binding,GO:0032553~ribonucleotide binding,GO:0032555~purine ribonucleotide binding,GO:0032559~adenyl ribonucleotide binding,GO:0051082~unfolded protein binding,	mmu03018:RNA degradation,	PIRSF002581:chaperone HSP70,		chain:Stress-70 protein, mitochondrial,modified residue,sequence conflict,sequence variant,transit peptide:Mitochondrion,	acetylation,atp-binding,Chaperone,direct protein sequencing,mitochondrion,nucleotide-binding,phosphoprotein,stress response,transit peptide,	(null)
Herc1	hect (homologous to the E6-AP (UBE3A) carboxyl terminus) domain and RCC1 (CHC1)-like domain (RLD) 1			0.615	0.964019	0.855	0.324905			*	0.43	0.999792	0.756	0.333621			*	0.502	0.993602	0.799	0.331918				0.671	0.741459	0.892	0.40024				0.572	0.990705	0.84	0.385381				Cell division and chromosome partitioning / Cytoskeleton,	GO:0006508~proteolysis,GO:0009057~macromolecule catabolic process,GO:0019941~modification-dependent protein catabolic process,GO:0030163~protein catabolic process,GO:0043632~modification-dependent macromolecule catabolic process,GO:0044257~cellular protein catabolic process,GO:0044265~cellular macromolecule catabolic process,GO:0051603~proteolysis involved in cellular protein catabolic process,		IPR000408:Regulator of chromosome condensation, RCC1,IPR000569:HECT,IPR001680:WD40 repeat,IPR001870:B302 (SPRY)-like,IPR003877:SPla/RYanodine receptor SPRY,IPR006162:Phosphopantetheine attachment site,IPR009091:Regulator of chromosome condensation/beta-lactamase-inhibitor protein II,IPR015943:WD40/YVTN repeat-like,IPR017986:WD40 repeat, region,IPR018355:SPla/RYanodine receptor subgroup,IPR019775:…	GO:0016879~ligase activity, forming carbon-nitrogen bonds,GO:0016881~acid-amino acid ligase activity,	mmu04120:Ubiquitin mediated proteolysis,		SM00119:HECTc,SM00320:WD40,SM00449:SPRY,	(null)	repeat,ubl conjugation pathway,wd repeat,	(null)
Hdlbp	high density lipoprotein (HDL) binding protein			0.648	0.993651	0.778	0.687633			*	0.508	0.995847	0.706	0.599933			*	0.564	0.975955	0.775	0.504491				0.76	0.758496	0.883	0.384312				0.694	0.988014	0.824	0.609991					GO:0006869~lipid transport,GO:0008202~steroid metabolic process,GO:0008203~cholesterol metabolic process,GO:0010876~lipid localization,GO:0016125~sterol metabolic process,	GO:0005576~extracellular region,GO:0005615~extracellular space,GO:0032994~protein-lipid complex,GO:0034358~plasma lipoprotein particle,GO:0034364~high-density lipoprotein particle,GO:0044421~extracellular region part,	IPR004087:K Homology,IPR004088:K Homology, type 1,IPR018111:K Homology, type 1, subgroup,	GO:0003723~RNA binding,		PIRSF005247:vigilin,	SM00322:KH,	chain:Vigilin,domain:KH 1,domain:KH 10,domain:KH 11,domain:KH 12,domain:KH 13,domain:KH 14,domain:KH 2,domain:KH 3,domain:KH 4,domain:KH 5,domain:KH 6,domain:KH 7,domain:KH 8,domain:KH 9,modified residue,	acetylation,cholesterol metabolism,cytoplasm,hdl,lipid metabolism,lipid transport,lipoprotein,nucleus,phosphoprotein,repeat,rna-binding,steroid metabolism,transport,	(null)
Bat2l2	HLA-B associated transcript 2-like 2			0.718	0.968671	0.863	0.541339			*	0.498	0.972175	0.809	0.742131			*	0.534	0.953134	0.82	0.551167				0.765	0.87324	0.905	0.50968				0.614	0.989676	0.871	0.588138							IPR009738:BAT2, N-terminal,					chain:BAT2 domain-containing protein 1,compositionally biased region:Arg-rich,compositionally biased region:Gln-rich,compositionally biased region:Glu-rich,compositionally biased region:Poly-Ala,compositionally biased region:Poly-Ser,compositionally biased region:Pro-rich,modified residue,sequence conflict,splice variant,	acetylation,alternative splicing,coiled coil,phosphoprotein,	(null)
Hsd17b11	hydroxysteroid (17-beta) dehydrogenase 11			0.908	0.206596	0.952	0.098287				1.065	0.15078	1.005	0.073208				0.848	0.434449	0.899	0.230955			*	1.971	0.995214	1.486	0.675793				0.938	0.219304	0.985	0.18013				General function prediction only,	GO:0006694~steroid biosynthetic process,GO:0008202~steroid metabolic process,GO:0008610~lipid biosynthetic process,GO:0055114~oxidation reduction,	GO:0005576~extracellular region,	IPR002198:Short-chain dehydrogenase/reductase SDR,IPR002347:Glucose/ribitol dehydrogenase,IPR016040:NAD(P)-binding domain,	GO:0004303~estradiol 17-beta-dehydrogenase activity,GO:0016229~steroid dehydrogenase activity,GO:0033764~steroid dehydrogenase activity, acting on the CH-OH group of donors, NAD or NADP as acceptor,		PIRSF000126:11beta-hydroxysteroid dehydrogenase,		active site:Proton acceptor,binding site:Substrate,chain:Estradiol 17-beta-dehydrogenase 11,nucleotide phosphate-binding region:NADP,signal peptide,splice variant,	alternative splicing,cytoplasm,lipid synthesis,nadp,oxidoreductase,Secreted,signal,Steroid biosynthesis,	(null)
Irgm2	immunity-related GTPase family M member 2			1.394	0.883247						1.359	0.62551					*	1.782	0.994842						1.875	0.462469						0.941	0.144814									GO:0000166~nucleotide binding,GO:0003924~GTPase activity,GO:0005525~GTP binding,GO:0017076~purine nucleotide binding,GO:0019001~guanyl nucleotide binding,GO:0032553~ribonucleotide binding,GO:0032555~purine ribonucleotide binding,GO:0032561~guanyl ribonucleotide binding,		IPR007743:Interferon-inducible GTPase,		PIRSF005691:mouse GTP-binding protein IRG-47,	(null)	(null)	(null)
Inmt	indolethylamine N-methyltransferase			1.048	0.023449						1.32	0.901135						1.231	0.363931					*	2.544	0.999969						1.019	0.028089									IPR000940:Methyltransferase, NNMT/PNMT/TEMT,	GO:0030748~amine N-methyltransferase activity,	mmu00380:Tryptophan metabolism,	PIRSF000384:phenylethanolamine N-methyltransferase,PIRSF000384:PNMTase,		binding site:S-adenosyl-L-methionine,binding site:S-adenosyl-L-methionine; via carbonyl oxygen,chain:Indolethylamine N-methyltransferase,region of interest:S-adenosyl-L-methionine binding,sequence conflict,	cytoplasm,methyltransferase,s-adenosyl-l-methionine,S-adenosylmethionine,transferase,	(null)
Ide	insulin degrading enzyme		*	0.524	0.987443	0.756	0.639448				0.702	0.923356	0.825	0.539003			*	0.529	0.988983	0.789	0.449106				0.761	0.290218	0.922	0.152404				0.765	0.829272	0.886	0.396353				Posttranslational modification, protein turnover, chaperones,	GO:0006508~proteolysis,GO:0006518~peptide metabolic process,GO:0009100~glycoprotein metabolic process,GO:0010815~bradykinin catabolic process,GO:0043171~peptide catabolic process,GO:0050435~beta-amyloid metabolic process,	GO:0005739~mitochondrion,	IPR001431:Peptidase M16, zinc-binding site,IPR007863:Peptidase M16, C-terminal,IPR011237:Peptidase M16, core,IPR011765:Peptidase M16, N-terminal,	GO:0000166~nucleotide binding,GO:0001882~nucleoside binding,GO:0001883~purine nucleoside binding,GO:0004175~endopeptidase activity,GO:0004222~metalloendopeptidase activity,GO:0005524~ATP binding,GO:0008233~peptidase activity,GO:0008237~metallopeptidase activity,GO:0008270~zinc ion binding,GO:0017076~purine nucleotide binding,GO:0030554~adenyl nucleotide binding,GO:0032553~ribonucleotide binding,G…	mmu05010:Alzheimers disease,	PIRSF001211:insulin-degrading enzyme (IDE)/zinc protease,		active site:Proton acceptor,chain:Insulin-degrading enzyme,metal ion-binding site:Zinc,modified residue,	acetylation,atp-binding,cytoplasm,hydrolase,metal-binding,metalloprotease,nucleotide-binding,Protease,zinc,	(null)
Igfbp3	insulin-like growth factor binding protein 3			0.793	0.796829	0.86	0.430726				0.886	0.362112	0.943	0.181504				1.295	0.800746	1.214	0.55734			*	1.879	0.998879	1.73	0.997864				1.241	0.78629	1.202	0.714444					GO:0001501~skeletal system development,GO:0001503~ossification,GO:0001558~regulation of cell growth,GO:0001649~osteoblast differentiation,GO:0001932~regulation of protein amino acid phosphorylation,GO:0001933~negative regulation of protein amino acid phosphorylation,GO:0006468~protein amino acid phosphorylation,GO:0006793~phosphorus metabolic process,GO:0006796~phosphate metabolic process,GO:0008…	GO:0005576~extracellular region,GO:0005615~extracellular space,GO:0044421~extracellular region part,	IPR000716:Thyroglobulin type-1,IPR000867:Insulin-like growth factor-binding protein, IGFBP,IPR009168:Insulin-like growth factor binding protein,IPR012211:Insulin-like growth factor binding protein 3,IPR017891:Insulin-like growth factor binding protein, N-terminal,	GO:0005520~insulin-like growth factor binding,GO:0008047~enzyme activator activity,GO:0008160~protein tyrosine phosphatase activator activity,GO:0019208~phosphatase regulator activity,GO:0019211~phosphatase activator activity,GO:0019838~growth factor binding,GO:0019888~protein phosphatase regulator activity,	mmu04115:p53 signaling pathway,	PIRSF001969:insulin-like growth factor binding protein,PIRSF500003:insulin-like growth factor binding protein 3,	SM00121:IB,SM00211:TY,	chain:Insulin-like growth factor-binding protein 3,disulfide bond,domain:IGFBP N-terminal,domain:Thyroglobulin type-1,glycosylation site:N-linked (GlcNAc...),modified residue,signal peptide,	disulfide bond,glycoprotein,Growth factor binding,phosphoprotein,Secreted,signal,	(null)
Itgb1bp3	integrin beta 1 binding protein 3			0.872	0.258456						0.961	0.057954						0.845	0.502381						0.951	0.057414					*	2.227	0.999992							GO:0006732~coenzyme metabolic process,GO:0006733~oxidoreduction coenzyme metabolic process,GO:0006766~vitamin metabolic process,GO:0006767~water-soluble vitamin metabolic process,GO:0009108~coenzyme biosynthetic process,GO:0009110~vitamin biosynthetic process,GO:0009165~nucleotide biosynthetic process,GO:0016202~regulation of striated muscle tissue development,GO:0019362~pyridine nucleotide metab…			GO:0000166~nucleotide binding,GO:0000287~magnesium ion binding,GO:0001882~nucleoside binding,GO:0001883~purine nucleoside binding,GO:0005524~ATP binding,GO:0017076~purine nucleotide binding,GO:0030554~adenyl nucleotide binding,GO:0032553~ribonucleotide binding,GO:0032555~purine ribonucleotide binding,GO:0032559~adenyl ribonucleotide binding,GO:0043167~ion binding,GO:0043169~cation binding,GO:0046…				atp-binding,kinase,magnesium,metal-binding,nucleotide-binding,pyridine nucleotide biosynthesis,transferase,		active site:Proton acceptor,binding site:ATP,binding site:Substrate,chain:Nicotinamide riboside kinase 2,metal ion-binding site:Magnesium,nucleotide phosphate-binding region:ATP,
Itgb6	integrin beta 6			0.722	0.931674	0.785	0.637228				0.678	0.967741	0.748	0.829061				0.664	0.941917	0.73	0.692866			*	0.445	0.999947	0.567	0.961143				0.759	0.924009	0.821	0.657293						GO:0006952~defense response,GO:0006954~inflammatory response,GO:0007155~cell adhesion,GO:0007160~cell-matrix adhesion,GO:0007166~cell surface receptor linked signal transduction,GO:0007229~integrin-mediated signaling pathway,GO:0009611~response to wounding,GO:0022610~biological adhesion,GO:0031589~cell-substrate adhesion,	GO:0005178~integrin binding,GO:0032403~protein complex binding,	GO:0005886~plasma membrane,GO:0005887~integral to plasma membrane,GO:0008305~integrin complex,GO:0016021~integral to membrane,GO:0031224~intrinsic to membrane,GO:0031226~intrinsic to plasma membrane,GO:0043235~receptor complex,GO:0044459~plasma membrane part,	IPR001169:Integrin beta subunit, C-terminal,IPR002035:von Willebrand factor, type A,IPR002369:Integrin beta subunit, N-terminal,IPR003659:Plexin/semaphorin/integrin,IPR012012:Integrin beta subunit, subgroup,IPR012896:Integrin beta subunit, tail,IPR013032:EGF-like region, conserved site,IPR013111:EGF, extracellular,IPR014836:Integrin beta subunit, cytoplasmic,IPR015436:Integrin beta-6 subunit, C-t…	mmu04510:Focal adhesion,mmu04512:ECM-receptor interaction,mmu04810:Regulation of actin cytoskeleton,mmu05410:Hypertrophic cardiomyopathy (HCM),mmu05412:Arrhythmogenic right ventricular cardiomyopathy (ARVC),mmu05414:Dilated cardiomyopathy,	PIRSF002512:integrin, beta subunit,PIRSF002512:Integrin_B,	cell adhesion,disulfide bond,glycoprotein,integrin,membrane,receptor,repeat,signal,transmembrane,	SM00187:INB,SM00327:VWA,SM00423:PSI,	chain:Integrin beta-6,disulfide bond,domain:VWFA,glycosylation site:N-linked (GlcNAc...),region of interest:Cysteine-rich tandem repeats,region of interest:Interaction with HAX1,repeat:I,repeat:II,repeat:III,repeat:IV,signal peptide,topological domain:Cytoplasmic,topological domain:Extracellular,transmembrane region,
Ifi203 /// Ifi204 /// Ifi205 ///	interferon activated gene 203 /// interferon activated gene 204 /// interferon activated gene 205 /// similar to Interferon-acti			1.062	0.066702						1.25	0.658055						1.492	0.992809					*	1.805	0.997089						1.298	0.896457									IPR004020:Pyrin,IPR004021:HIN-200/IF120x,			PIRSF018550:PIRSF018550,		chain:Interferon-activable protein 203,compositionally biased region:Poly-Lys,compositionally biased region:Poly-Ser,domain:DAPIN,domain:HIN-200,sequence conflict,splice variant,	alternative splicing,nucleus,	(null)
Ifi205 /// Mnda	interferon activated gene 205 /// myeloid cell nuclear differentiation antigen			1.135	0.281795						1.171	0.441203					*	1.831	0.999889					*	2.717	0.999906						1.539	0.989832								GO:0006350~transcription,GO:0045449~regulation of transcription,			IPR004020:Pyrin,IPR004021:HIN-200/IF120x,		PIRSF018550:PIRSF018550,	nucleus,Transcription,transcription regulation,		chain:Interferon-activable protein 205-A,domain:DAPIN,domain:HIN-200,sequence conflict,
Igtp	interferon gamma induced GTPase			1.406	0.886621						1.32	0.658022					*	2.1	0.996729						2.142	0.421019						0.871	0.552846							General function prediction only,		GO:0000166~nucleotide binding,GO:0003924~GTPase activity,GO:0005525~GTP binding,GO:0017076~purine nucleotide binding,GO:0019001~guanyl nucleotide binding,GO:0032553~ribonucleotide binding,GO:0032555~purine ribonucleotide binding,GO:0032561~guanyl ribonucleotide binding,	GO:0005829~cytosol,	IPR007743:Interferon-inducible GTPase,	(null)	(null)	(null)	(null)	(null)
Irf2bp2	interferon regulatory factor 2 binding protein 2		*	0.571	0.999874	0.693	0.877099			*	0.543	0.99937	0.709	0.74344				1.348	0.904649	1.11	0.462574				0.776	0.858235	0.867	0.369051				0.771	0.840961	0.834	0.557148					GO:0000122~negative regulation of transcription from RNA polymerase II promoter,GO:0006355~regulation of transcription, DNA-dependent,GO:0006357~regulation of transcription from RNA polymerase II promoter,GO:0009890~negative regulation of biosynthetic process,GO:0010558~negative regulation of macromolecule biosynthetic process,GO:0010605~negative regulation of macromolecule metabolic process,GO:0…		(null)	GO:0003712~transcription cofactor activity,GO:0003714~transcription corepressor activity,GO:0008134~transcription factor binding,GO:0016564~transcription repressor activity,GO:0030528~transcription regulator activity,	(null)	(null)	(null)	(null)	(null)	(null)
Irf7	interferon regulatory factor 7			1.088	0.062679						1.414	0.559187					*	2.04	0.998347						1.16	0.12644						0.985	0.014857								GO:0001816~cytokine production,GO:0002250~adaptive immune response,GO:0002252~immune effector process,GO:0002443~leukocyte mediated immunity,GO:0002449~lymphocyte mediated immunity,GO:0002460~adaptive immune response based on somatic recombination of immune receptors built from immunoglobulin superfamily domains,GO:0006350~transcription,GO:0006355~regulation of transcription, DNA-dependent,GO:000…	GO:0003677~DNA binding,GO:0003700~transcription factor activity,GO:0030528~transcription regulator activity,		IPR001346:Interferon regulatory factor,IPR011991:Winged helix repressor DNA-binding,IPR017855:SMAD domain-like,IPR019471:Interferon regulatory factor-3,IPR019817:Interferon regulatory factor, conserved site,	mmu04620:Toll-like receptor signaling pathway,mmu04622:RIG-I-like receptor signaling pathway,mmu04623:Cytosolic DNA-sensing pathway,	PIRSF005710:interferon regulatory factor 3-9,	activator,Antiviral defense,cytoplasm,dna-binding,nucleus,phosphoprotein,Transcription,transcription regulation,	SM00348:IRF,	chain:Interferon regulatory factor 7,DNA-binding region:Tryptophan pentad repeat,modified residue,mutagenesis site,
Ifit1	interferon-induced protein with tetratricopeptide repeats 1			1.254	0.775802						1.896	0.843179					*	2.087	0.999963						1.516	0.32466						1.069	0.225673							Posttranslational modification, protein turnover, chaperones,				IPR001440:Tetratricopeptide TPR-1,IPR011990:Tetratricopeptide-like helical,IPR013026:Tetratricopeptide region,IPR019734:Tetratricopeptide repeat,		PIRSF005680:interferon-induced 56K protein,	repeat,tpr repeat,	SM00028:TPR,	chain:Interferon-induced protein with tetratricopeptide repeats 1,repeat:TPR 1,repeat:TPR 10,repeat:TPR 2,repeat:TPR 3,repeat:TPR 4,repeat:TPR 5,repeat:TPR 6,repeat:TPR 7,repeat:TPR 8,repeat:TPR 9,
Ifit3	interferon-induced protein with tetratricopeptide repeats 3			1.308	0.642398						1.854	0.882241					*	1.77	0.994858						1.517	0.392232						1.175	0.461526											IPR001440:Tetratricopeptide TPR-1,IPR011990:Tetratricopeptide-like helical,IPR013026:Tetratricopeptide region,IPR019734:Tetratricopeptide repeat,		PIRSF005680:interferon-induced 56K protein,	repeat,tpr repeat,	SM00028:TPR,	chain:Interferon-induced protein with tetratricopeptide repeats 3,repeat:TPR 1,repeat:TPR 2,repeat:TPR 3,repeat:TPR 4,sequence conflict,
Isg20	interferon-stimulated protein			1.123	0.197937						1.399	0.924166					*	1.85	0.999279						0.944	0.074162						1.321	0.91827									GO:0003723~RNA binding,GO:0004518~nuclease activity,GO:0004527~exonuclease activity,GO:0004532~exoribonuclease activity,GO:0004540~ribonuclease activity,GO:0008408~3-5 exonuclease activity,GO:0008859~exoribonuclease II activity,GO:0016796~exonuclease activity, active with either ribo- or deoxyribonucleic acids and producing 5-phosphomonoesters,GO:0016896~exoribonuclease activity, producing 5-phos…		IPR006055:Exonuclease,IPR013520:Exonuclease, RNase T and DNA polymerase III,			alternative splicing,exonuclease,hydrolase,manganese,metal-binding,nuclease,nucleus,rna-binding,	SM00479:EXOIII,	chain:Interferon-stimulated gene 20 kDa protein,splice variant,
Ilf3	interleukin enhancer binding factor 3			0.63	0.998955	0.895	0.297437			*	0.507	0.999387	0.864	0.462615			*	0.56	0.975847	0.86	0.277382				0.655	0.974794	0.886	0.280178				0.576	0.99918	0.876	0.361261					GO:0006350~transcription,GO:0006479~protein amino acid methylation,GO:0006730~one-carbon metabolic process,GO:0008213~protein amino acid alkylation,GO:0032259~methylation,GO:0043414~biopolymer methylation,GO:0045449~regulation of transcription,	GO:0005730~nucleolus,GO:0031974~membrane-enclosed lumen,GO:0031981~nuclear lumen,GO:0043228~non-membrane-bounded organelle,GO:0043232~intracellular non-membrane-bounded organelle,GO:0043233~organelle lumen,GO:0070013~intracellular organelle lumen,	IPR001159:Double-stranded RNA binding,IPR006561:DZF,IPR014720:Double-stranded RNA-binding-like,	GO:0003677~DNA binding,GO:0003723~RNA binding,GO:0003725~double-stranded RNA binding,			SM00358:DSRM,SM00572:DZF,	chain:Interleukin enhancer-binding factor 3,compositionally biased region:Arg/Gly-rich,compositionally biased region:Poly-Gly,compositionally biased region:Poly-Lys,compositionally biased region:Poly-Pro,domain:DRBM 1,domain:DRBM 2,domain:DZF,modified residue,region of interest:Interaction with PRMT1,sequence conflict,short sequence motif:Bipartite nuclear localization signal,splice variant,	acetylation,alternative splicing,cytoplasm,direct protein sequencing,dna-binding,methylation,nucleus,phosphoprotein,repeat,rna-binding,Transcription,transcription regulation,	(null)
Itsn2	intersectin 2			0.613	0.969215	0.883	0.30292			*	0.503	0.994188	0.877	0.325008			*	0.54	0.99335	0.883	0.260288				0.691	0.921388	0.892	0.3244				0.74	0.784144	0.931	0.628626					GO:0006897~endocytosis,GO:0010324~membrane invagination,GO:0016044~membrane organization,GO:0016192~vesicle-mediated transport,GO:0035023~regulation of Rho protein signal transduction,GO:0046578~regulation of Ras protein signal transduction,GO:0051056~regulation of small GTPase mediated signal transduction,		IPR000008:C2 calcium-dependent membrane targeting,IPR000108:Neutrophil cytosol factor 2,IPR000219:Dbl homology (DH) domain,IPR000261:EPS15 homology (EH),IPR001452:Src homology-3 domain,IPR001849:Pleckstrin homology,IPR002048:Calcium-binding EF-hand,IPR011511:Variant SH3,IPR011992:EF-Hand type,IPR011993:Pleckstrin homology-type,IPR018029:C2 membrane targeting protein,IPR018247:EF-HAND 1,IPR018248:…	GO:0005083~small GTPase regulator activity,GO:0005085~guanyl-nucleotide exchange factor activity,GO:0005088~Ras guanyl-nucleotide exchange factor activity,GO:0005089~Rho guanyl-nucleotide exchange factor activity,GO:0005509~calcium ion binding,GO:0030695~GTPase regulator activity,GO:0043167~ion binding,GO:0043169~cation binding,GO:0046872~metal ion binding,GO:0060589~nucleoside-triphosphatase reg…			SM00027:EH,SM00054:EFh,SM00233:PH,SM00239:C2,SM00325:RhoGEF,SM00326:SH3,	chain:Intersectin-2,domain:C2,domain:DH,domain:EF-hand 1,domain:EH 1,domain:EH 2,domain:PH,domain:SH3 1,domain:SH3 2,domain:SH3 3,domain:SH3 4,domain:SH3 5,modified residue,sequence conflict,splice variant,	alternative splicing,calcium,coiled coil,cytoplasm,Endocytosis,phosphoprotein,repeat,sh3 domain,	(null)
Ift122	intraflagellar transport 122 homolog (Chlamydomonas)			1.587	0.961871	1.541	0.89208				1.265	0.842587	1.207	0.682071				0.823	0.57621	0.896	0.291594			*	0.52	0.999419	0.512	0.998788				0.925	0.192622	0.965	0.099548						GO:0019861~flagellum,GO:0042995~cell projection,	IPR001680:WD40 repeat,IPR015943:WD40/YVTN repeat-like,IPR017986:WD40 repeat, region,IPR019781:WD40 repeat, subgroup,IPR019782:WD40 repeat 2,				SM00320:WD40,	(null)	flagellum,repeat,wd repeat,	(null)
Jak1	Janus kinase 1		*	0.554	0.997435	0.792	0.395847			*	0.469	0.997308	0.803	0.528509			*	0.485	0.993433	0.73	0.506315				0.707	0.932399	0.899	0.404375				0.627	0.996147	0.898	0.499728			m_egfPathway:EGF Signaling Pathway,m_ifnaPathway:IFN alpha signaling pathway,m_ifngPathway:IFN gamma signaling pathway ,m_il10Pathway:IL-10 Anti-inflammatory Signaling Pathway,m_il22bppathway:IL22 Soluble Receptor Signaling Pathway ,m_il2Pathway:IL 2 signaling pathway,m_il2rbPathway:IL-2 Receptor Beta Chain in T cell Activation,m_il4Pathway:IL 4 signaling pathway,m_il6Pathway:IL 6 signaling pathw…		GO:0006468~protein amino acid phosphorylation,GO:0006793~phosphorus metabolic process,GO:0006796~phosphate metabolic process,GO:0007166~cell surface receptor linked signal transduction,GO:0007167~enzyme linked receptor protein signaling pathway,GO:0007242~intracellular signaling cascade,GO:0007243~protein kinase cascade,GO:0016310~phosphorylation,GO:0018108~peptidyl-tyrosine phosphorylation,GO:00…	GO:0005856~cytoskeleton,GO:0019898~extrinsic to membrane,GO:0043228~non-membrane-bounded organelle,GO:0043232~intracellular non-membrane-bounded organelle,	IPR000299:FERM domain,IPR000719:Protein kinase, core,IPR000980:SH2 motif,IPR001245:Tyrosine protein kinase,IPR008266:Tyrosine protein kinase, active site,IPR009127:Janus kinase, JAK,IPR009128:Janus kinase 1, JAK1,IPR016251:Tyrosine-protein kinase, Jak/Tyk2,IPR017441:Protein kinase, ATP binding site,IPR019747:FERM conserved site,IPR019749:Band 4.1 domain,	GO:0000166~nucleotide binding,GO:0001882~nucleoside binding,GO:0001883~purine nucleoside binding,GO:0004672~protein kinase activity,GO:0004713~protein tyrosine kinase activity,GO:0004715~non-membrane spanning protein tyrosine kinase activity,GO:0005131~growth hormone receptor binding,GO:0005524~ATP binding,GO:0017076~purine nucleotide binding,GO:0030554~adenyl nucleotide binding,GO:0032553~ribonu…	mmu04630:Jak-STAT signaling pathway,mmu05200:Pathways in cancer,mmu05212:Pancreatic cancer,	PIRSF000636:tyrosine-protein kinase, Jak/Tyk2 type,PIRSF000636:TyrPK_Jak,	SM00219:TyrKc,SM00252:SH2,SM00295:B41,	active site:Proton acceptor,binding site:ATP,chain:Tyrosine-protein kinase JAK1,domain:FERM,domain:Protein kinase 1,domain:Protein kinase 2,domain:SH2,modified residue,nucleotide phosphate-binding region:ATP,sequence conflict,	ATP,atp-binding,direct protein sequencing,kinase,membrane,nucleotide-binding,phosphoprotein,repeat,SH2 domain,transferase,tyrosine-protein kinase,	(null)
Jam2	junction adhesion molecule 2		*	0.564	0.999213	0.891	0.297617			*	0.554	0.997997	0.959	0.442446			*	0.554	0.998909	0.825	0.394315				0.649	0.934725	0.855	0.4056			*	0.555	0.998415	0.87	0.351183						GO:0005886~plasma membrane,GO:0005911~cell-cell junction,GO:0005923~tight junction,GO:0016021~integral to membrane,GO:0016327~apicolateral plasma membrane,GO:0030054~cell junction,GO:0031224~intrinsic to membrane,GO:0043296~apical junction complex,GO:0044459~plasma membrane part,GO:0070160~occluding junction,	IPR003598:Immunoglobulin subtype 2,IPR003599:Immunoglobulin subtype,IPR007110:Immunoglobulin-like,IPR013106:Immunoglobulin V-set,IPR013151:Immunoglobulin,IPR013783:Immunoglobulin-like fold,		mmu04514:Cell adhesion molecules (CAMs),mmu04530:Tight junction,mmu04670:Leukocyte transendothelial migration,		SM00408:IGc2,SM00409:IG,	chain:Junctional adhesion molecule B,disulfide bond,domain:Ig-like C2-type,domain:Ig-like V-type,glycosylation site:N-linked (GlcNAc...),sequence conflict,signal peptide,topological domain:Cytoplasmic,topological domain:Extracellular,transmembrane region,	cell junction,cell membrane,direct protein sequencing,disulfide bond,glycoprotein,Immunoglobulin domain,membrane,signal,Tight junction,transmembrane,	(null)
Jmy	junction-mediating and regulatory protein		*	0.491	0.999468	0.664	0.868733			*	0.474	0.997257	0.654	0.752614				0.542	0.930216	0.728	0.574612				0.813	0.314598	0.901	0.218862			*	0.561	0.983155	0.759	0.652849					GO:0006259~DNA metabolic process,GO:0006281~DNA repair,GO:0006355~regulation of transcription, DNA-dependent,GO:0006357~regulation of transcription from RNA polymerase II promoter,GO:0006917~induction of apoptosis,GO:0006974~response to DNA damage stimulus,GO:0007049~cell cycle,GO:0007050~cell cycle arrest,GO:0010941~regulation of cell death,GO:0010942~positive regulation of cell death,GO:0012502…		IPR003124:Actin-binding WH2,	GO:0003712~transcription cofactor activity,GO:0003713~transcription coactivator activity,GO:0003779~actin binding,GO:0008092~cytoskeletal protein binding,GO:0008134~transcription factor binding,GO:0016563~transcription activator activity,GO:0030528~transcription regulator activity,			SM00246:WH2,	chain:Junction-mediating and -regulatory protein,compositionally biased region:Pro-rich,domain:WH2,modified residue,mutagenesis site,region of interest:Interaction with p300/EP300,sequence conflict,splice variant,	actin-binding,alternative splicing,coiled coil,cytoplasm,cytoskeleton,DNA damage,dna repair,nucleus,phosphoprotein,ubl conjugation,	(null)
Kat2b	K(lysine) acetyltransferase 2B		*	0.445	0.999284	0.744	0.355317			*	0.368	0.999868	0.73	0.361392			*	0.507	0.992452	0.811	0.343349				0.76	0.436906	0.943	0.279055				0.611	0.959224	0.875	0.460587			m_pcafpathway:The information-processing pathway at the IFN-beta enhancer,m_rarrxrPathway:Nuclear receptors coordinate the activities of chromatin remodeling complexes and coactivators to facilitate initiation of transcription in carcinoma cells,m_vdrPathway:Control of Gene Expression by Vitamin D Receptor,	Chromatin structure and dynamics / Transcription,	GO:0006325~chromatin organization,GO:0006350~transcription,GO:0006355~regulation of transcription, DNA-dependent,GO:0006357~regulation of transcription from RNA polymerase II promoter,GO:0006473~protein amino acid acetylation,GO:0007049~cell cycle,GO:0009891~positive regulation of biosynthetic process,GO:0010557~positive regulation of macromolecule biosynthetic process,GO:0010604~positive regulat…	GO:0000123~histone acetyltransferase complex,GO:0000775~chromosome, centromeric region,GO:0000776~kinetochore,GO:0005654~nucleoplasm,GO:0005694~chromosome,GO:0005856~cytoskeleton,GO:0015629~actin cytoskeleton,GO:0016585~chromatin remodeling complex,GO:0030016~myofibril,GO:0030017~sarcomere,GO:0031672~A band,GO:0031674~I band,GO:0031974~membrane-enclosed lumen,GO:0031981~nuclear lumen,GO:0042641~a…	IPR000182:GCN5-related N-acetyltransferase,IPR001487:Bromodomain,IPR009464:PCAF, N-terminal,IPR016181:Acyl-CoA N-acyltransferase,IPR016376:Histone acetylase PCAF,IPR018359:Bromodomain, conserved site,	GO:0003712~transcription cofactor activity,GO:0003713~transcription coactivator activity,GO:0004402~histone acetyltransferase activity,GO:0004406~H3/H4 histone acetyltransferase activity,GO:0004468~lysine N-acetyltransferase activity,GO:0008080~N-acetyltransferase activity,GO:0008134~transcription factor binding,GO:0016407~acetyltransferase activity,GO:0016410~N-acyltransferase activity,GO:001656…	mmu04330:Notch signaling pathway,	PIRSF003048:Histone_acetylase_PCAF,	SM00297:BROMO,	chain:Histone acetyltransferase KAT2B,compositionally biased region:Poly-Gly,domain:Bromo,domain:N-acetyltransferase,modified residue,sequence conflict,	acetylation,Acyltransferase,bromodomain,cell cycle,nucleus,phosphoprotein,Transcription,transcription regulation,transferase,	(null)
Klhl24	kelch-like 24 (Drosophila)		*	0.568	0.970936	0.745	0.547808			*	0.465	0.998454	0.701	0.565771			*	0.386	0.997101	0.594	0.846112				1.082	0.195231	0.958	0.13361				0.674	0.939137	0.792	0.653005						GO:0030424~axon,GO:0042995~cell projection,GO:0043005~neuron projection,GO:0043025~cell soma,GO:0043204~perikaryon,	IPR000210:BTB/POZ-like,IPR006652:Kelch repeat type 1,IPR011705:BTB/Kelch-associated,IPR013069:BTB/POZ,IPR013089:Kelch related,IPR015915:Kelch-type beta propeller,IPR015916:Galactose oxidase, beta-propeller,IPR017096:Kelch-like protein, gigaxonin,			PIRSF037037:Kelch-like_protein_gigaxonin,	SM00225:BTB,SM00612:Kelch,	chain:Kelch-like protein 24,domain:BACK,domain:BTB,repeat:Kelch 1,repeat:Kelch 2,repeat:Kelch 3,repeat:Kelch 4,repeat:Kelch 5,repeat:Kelch 6,sequence conflict,	cell projection,cytoplasm,kelch repeat,repeat,	(null)
Kif1b	kinesin family member 1B			0.667	0.996936	0.842	0.541681			*	0.571	0.998173	0.804	0.715996				0.602	0.971255	0.808	0.534183				0.812	0.590051	0.925	0.297638				0.729	0.961998	0.944	0.488675			28.KLFs_cytoplas_dynein_cargo_nerve_axons,30.Kinesin_superfamily_proteins,			GO:0007017~microtubule-based process,GO:0007018~microtubule-based movement,GO:0007267~cell-cell signaling,GO:0007268~synaptic transmission,GO:0007270~nerve-nerve synaptic transmission,GO:0007274~neuromuscular synaptic transmission,GO:0008088~axon cargo transport,GO:0008089~anterograde axon cargo transport,GO:0010970~microtubule-based transport,GO:0019226~transmission of nerve impulse,GO:0030705~c…	GO:0000166~nucleotide binding,GO:0001882~nucleoside binding,GO:0001883~purine nucleoside binding,GO:0003774~motor activity,GO:0003777~microtubule motor activity,GO:0005524~ATP binding,GO:0008017~microtubule binding,GO:0008092~cytoskeletal protein binding,GO:0015631~tubulin binding,GO:0016887~ATPase activity,GO:0017076~purine nucleotide binding,GO:0030554~adenyl nucleotide binding,GO:0032553~ribon…	GO:0005739~mitochondrion,GO:0005856~cytoskeleton,GO:0005874~microtubule,GO:0005875~microtubule associated complex,GO:0012505~endomembrane system,GO:0012506~vesicle membrane,GO:0015630~microtubule cytoskeleton,GO:0016023~cytoplasmic membrane-bounded vesicle,GO:0030659~cytoplasmic vesicle membrane,GO:0031090~organelle membrane,GO:0031410~cytoplasmic vesicle,GO:0031982~vesicle,GO:0031988~membrane-bo…	IPR000253:Forkhead-associated,IPR001752:Kinesin, motor region,IPR001849:Pleckstrin homology,IPR011993:Pleckstrin homology-type,IPR019821:Kinesin, motor region, conserved site,		PIRSF002321:kinesin protein, Kif1A/Kif1B types,PIRSF002322:kinesin-related protein KIF1B,PIRSF500517:kinesin protein Kif1B,	alternative splicing,atp-binding,coiled coil,cytoplasm,cytoplasmic vesicle,cytoskeleton,microtubule,mitochondrion,motor protein,nucleotide binding,nucleotide-binding,P-loop,phosphoprotein,	SM00129:KISc,SM00233:PH,SM00240:FHA,	chain:Kinesin-like protein KIF1B,domain:FHA,domain:Kinesin-motor,domain:PH,modified residue,nucleotide phosphate-binding region:ATP,region of interest:Interaction with KBP,sequence conflict,splice variant,
Kitl	kit ligand		*	0.463	0.99992	0.673	0.76703			*	0.426	0.999641	0.612	0.752589			*	0.516	0.996825	0.639	0.746809				0.597	0.973862	0.766	0.609284				0.603	0.98794	0.807	0.850156			m_badPathway:Regulation of BAD phosphorylation,m_erythPathway:Erythrocyte Differentiation Pathway,m_il17Pathway:IL 17 Signaling Pathway,m_mcmPathway:CDK Regulation of DNA Replication,m_melanocytepathway:Melanocyte Development and Pigmentation Pathway,		GO:0001667~ameboidal cell migration,GO:0001755~neural crest cell migration,GO:0001932~regulation of protein amino acid phosphorylation,GO:0001934~positive regulation of protein amino acid phosphorylation,GO:0002761~regulation of myeloid leukocyte differentiation,GO:0002763~positive regulation of myeloid leukocyte differentiation,GO:0003006~reproductive developmental process,GO:0006928~cell motion…	GO:0005576~extracellular region,GO:0005615~extracellular space,GO:0005856~cytoskeleton,GO:0005886~plasma membrane,GO:0016021~integral to membrane,GO:0031224~intrinsic to membrane,GO:0043228~non-membrane-bounded organelle,GO:0043232~intracellular non-membrane-bounded organelle,GO:0044421~extracellular region part,	IPR003452:Stem cell factor,IPR012351:Four-helical cytokine, core,	GO:0005125~cytokine activity,GO:0005173~stem cell factor receptor binding,GO:0008083~growth factor activity,	mmu04060:Cytokine-cytokine receptor interaction,mmu04640:Hematopoietic cell lineage,mmu04916:Melanogenesis,mmu05200:Pathways in cancer,	PIRSF015599:Kit ligand precursor/stem cell factor,PIRSF015599:SCF,		chain:Kit ligand,disulfide bond,glycosylation site:N-linked (GlcNAc...),helix,sequence conflict,sequence variant,signal peptide,splice variant,strand,topological domain:Cytoplasmic,topological domain:Extracellular,transmembrane region,turn,	3d-structure,alternative splicing,cell adhesion,cell membrane,cytoplasm,cytoskeleton,direct protein sequencing,disulfide bond,glycoprotein,growth factor,membrane,polymorphism,Secreted,signal,transmembrane,	(null)
Klf6	Kruppel-like factor 6		*	0.505	0.999611	0.764	0.557779			*	0.466	0.999891	0.806	0.393281				0.614	0.976733	0.878	0.223894				1.302	0.588526	1.104	0.303923				0.731	0.923338	0.967	0.382482				General function prediction only,	GO:0006350~transcription,GO:0006355~regulation of transcription, DNA-dependent,GO:0006357~regulation of transcription from RNA polymerase II promoter,GO:0009611~response to wounding,GO:0009891~positive regulation of biosynthetic process,GO:0010557~positive regulation of macromolecule biosynthetic process,GO:0010604~positive regulation of macromolecule metabolic process,GO:0010628~positive regulat…		IPR007087:Zinc finger, C2H2-type,IPR013087:Zinc finger, C2H2-type/integrase, DNA-binding,IPR015880:Zinc finger, C2H2-like,	GO:0003677~DNA binding,GO:0003690~double-stranded DNA binding,GO:0003700~transcription factor activity,GO:0008270~zinc ion binding,GO:0030528~transcription regulator activity,GO:0043167~ion binding,GO:0043169~cation binding,GO:0043566~structure-specific DNA binding,GO:0046872~metal ion binding,GO:0046914~transition metal ion binding,			SM00355:ZnF_C2H2,	chain:Krueppel-like factor 6,zinc finger region:C2H2-type 1,zinc finger region:C2H2-type 2,zinc finger region:C2H2-type 3,	activator,dna-binding,metal-binding,nucleus,repeat,Transcription,transcription regulation,zinc,zinc-finger,	(null)
Klf9	Kruppel-like factor 9		*	0.504	0.999628	0.741	0.888069			*	0.519	0.999375	0.749	0.82236				0.739	0.832993	1.005	0.246182				1.199	0.662697	1.128	0.476729				0.8	0.627447	0.951	0.169401				Transcription / Cell division and chromosome partitioning,	GO:0006350~transcription,GO:0007242~intracellular signaling cascade,GO:0007565~female pregnancy,GO:0007566~embryo implantation,GO:0030518~steroid hormone receptor signaling pathway,GO:0030522~intracellular receptor-mediated signaling pathway,GO:0045449~regulation of transcription,GO:0050847~progesterone receptor signaling pathway,		IPR007087:Zinc finger, C2H2-type,IPR013087:Zinc finger, C2H2-type/integrase, DNA-binding,IPR015880:Zinc finger, C2H2-like,	GO:0003677~DNA binding,GO:0008270~zinc ion binding,GO:0030528~transcription regulator activity,GO:0043167~ion binding,GO:0043169~cation binding,GO:0046872~metal ion binding,GO:0046914~transition metal ion binding,			SM00355:ZnF_C2H2,	chain:Krueppel-like factor 9,compositionally biased region:Asp/Glu-rich (acidic),zinc finger region:C2H2-type 1,zinc finger region:C2H2-type 2,zinc finger region:C2H2-type 3,	dna-binding,metal-binding,nucleus,repeat,Transcription,transcription regulation,zinc,zinc-finger,	(null)
Kcnip2	Kv channel-interacting protein 2			0.633	0.961601	0.81	0.503348				0.681	0.937632	0.838	0.575003			*	0.57	0.985773	0.761	0.562676				0.621	0.82445	0.757	0.649794				0.815	0.791522	0.871	0.442395				Signal transduction mechanisms / Cytoskeleton / Cell division and chromosome partitioning / General function prediction only,	GO:0006811~ion transport,GO:0006812~cation transport,GO:0006813~potassium ion transport,GO:0015672~monovalent inorganic cation transport,GO:0030001~metal ion transport,	GO:0005886~plasma membrane,GO:0019898~extrinsic to membrane,	IPR001125:Recoverin,IPR002048:Calcium-binding EF-hand,IPR011992:EF-Hand type,IPR018247:EF-HAND 1,IPR018248:EF hand,IPR018249:EF-HAND 2,	GO:0005216~ion channel activity,GO:0005244~voltage-gated ion channel activity,GO:0005261~cation channel activity,GO:0005267~potassium channel activity,GO:0005509~calcium ion binding,GO:0015267~channel activity,GO:0022803~passive transmembrane transporter activity,GO:0022832~voltage-gated channel activity,GO:0022836~gated channel activity,GO:0022838~substrate specific channel activity,GO:0030955~p…			SM00054:EFh,	calcium-binding region:1,calcium-binding region:2,chain:Kv channel-interacting protein 2,domain:EF-hand 1; degenerate,domain:EF-hand 2,domain:EF-hand 3,domain:EF-hand 4,lipid moiety-binding region:S-palmitoyl cysteine,modified residue,region of interest:Interaction with KCND2,sequence conflict,splice variant,	alternative splicing,calcium,cell membrane,ion transport,ionic channel,lipoprotein,membrane,palmitate,phosphoprotein,potassium,potassium channel,potassium transport,repeat,transport,voltage-gated channel,	(null)
Lrg1	leucine-rich alpha-2-glycoprotein 1			1.306	0.898992						1.204	0.795074						1.333	0.951107					*	2.33	0.998028						1.251	0.785412						Function unknown,	GO:0045444~fat cell differentiation,GO:0050873~brown fat cell differentiation,		IPR000483:Cysteine-rich flanking region, C-terminal,IPR001611:Leucine-rich repeat,IPR003591:Leucine-rich repeat, typical subtype,				SM00082:LRRCT,SM00369:LRR_TYP,	signal peptide,	leucine-rich repeat,repeat,signal,	(null)
Lims1	LIM and senescent cell antigen-like domains 1		*	0.54	0.999417	0.779	0.579376			*	0.481	0.999904	0.747	0.603829				0.673	0.991961	0.807	0.488925				0.714	0.770974	0.874	0.333556				0.774	0.939309	0.856	0.522449					GO:0000902~cell morphogenesis,GO:0007155~cell adhesion,GO:0007160~cell-matrix adhesion,GO:0007163~establishment or maintenance of cell polarity,GO:0009792~embryonic development ending in birth or egg hatching,GO:0016337~cell-cell adhesion,GO:0022610~biological adhesion,GO:0031589~cell-substrate adhesion,GO:0032989~cellular component morphogenesis,GO:0043009~chordate embryonic development,	GO:0005886~plasma membrane,GO:0005912~adherens junction,GO:0005924~cell-substrate adherens junction,GO:0005925~focal adhesion,GO:0009898~internal side of plasma membrane,GO:0016323~basolateral plasma membrane,GO:0030054~cell junction,GO:0030055~cell-substrate junction,GO:0044459~plasma membrane part,GO:0070161~anchoring junction,	IPR001781:Zinc finger, LIM-type,IPR017351:PINCH,	GO:0008270~zinc ion binding,GO:0043167~ion binding,GO:0043169~cation binding,GO:0046872~metal ion binding,GO:0046914~transition metal ion binding,		PIRSF038003:PINCH,PIRSF038003:PINCH protein,	SM00132:LIM,	chain:LIM and senescent cell antigen-like- containing domain protein 1,domain:LIM zinc-binding 1,domain:LIM zinc-binding 2,domain:LIM zinc-binding 3,domain:LIM zinc-binding 4,domain:LIM zinc-binding 5,modified residue,sequence conflict,	acetylation,cell junction,cell membrane,LIM domain,membrane,metal-binding,repeat,zinc,	(null)
Ldb3	LIM domain binding 3			0.668	0.994215	0.885	0.342104			*	0.499	0.998785	0.799	0.359496				0.587	0.98375	0.807	0.42378				0.719	0.854659	0.874	0.334798				0.615	0.998933	0.833	0.407734							GO:0005080~protein kinase C binding,GO:0008270~zinc ion binding,GO:0019899~enzyme binding,GO:0019900~kinase binding,GO:0019901~protein kinase binding,GO:0043167~ion binding,GO:0043169~cation binding,GO:0046872~metal ion binding,GO:0046914~transition metal ion binding,	GO:0005856~cytoskeleton,GO:0030016~myofibril,GO:0030017~sarcomere,GO:0030018~Z disc,GO:0031143~pseudopodium,GO:0031674~I band,GO:0042995~cell projection,GO:0043228~non-membrane-bounded organelle,GO:0043232~intracellular non-membrane-bounded organelle,GO:0043292~contractile fiber,GO:0044449~contractile fiber part,GO:0048471~perinuclear region of cytoplasm,	IPR001478:PDZ/DHR/GLGF,IPR001781:Zinc finger, LIM-type,IPR006643:ZASP,			3d-structure,alternative splicing,cell projection,cytoplasm,cytoskeleton,LIM domain,metal-binding,repeat,zinc,	SM00132:LIM,SM00228:PDZ,SM00735:ZM,	chain:LIM domain-binding protein 3,domain:LIM zinc-binding 1,domain:LIM zinc-binding 2,domain:LIM zinc-binding 3,domain:PDZ,helix,sequence conflict,splice variant,strand,turn,
Limd2	LIM domain containing 2		*	1.768	0.999433	1.208	0.414951			*	1.899	0.999908	1.187	0.481776			*	1.762	0.999714	1.218	0.397054				1.379	0.879396	1.063	0.274157				1.684	0.997018	1.145	0.667611							IPR001781:Zinc finger, LIM-type,	GO:0008270~zinc ion binding,GO:0043167~ion binding,GO:0043169~cation binding,GO:0046872~metal ion binding,GO:0046914~transition metal ion binding,			SM00132:LIM,	chain:LIM domain-containing protein 2,domain:LIM zinc-binding,modified residue,	acetylation,LIM domain,metal-binding,zinc,	(null)
Lcn2	lipocalin 2		*	2.369	0.999977						1.331	0.844703						1.576	0.992698						4.337	0.904583					*	1.961	0.998735							GO:0009615~response to virus,	GO:0005576~extracellular region,	IPR000566:Lipocalin-related protein and Bos/Can/Equ allergen,IPR002345:Lipocalin,IPR003087:Neutrophil gelatinase-associated lipocalin,IPR012674:Calycin,			PIRSF002514:lipocalin,PIRSF500262:neutrophil gelatinase-associated lipocalin,		chain:Neutrophil gelatinase-associated lipocalin,disulfide bond,glycosylation site:N-linked (GlcNAc...),signal peptide,	direct protein sequencing,disulfide bond,glycoprotein,Secreted,signal,	(null)
Luc7l2	LUC7-like 2 (S. cerevisiae)			0.657	0.97348	0.857	0.427209			*	0.528	0.999229	0.856	0.429521				0.707	0.993668	0.835	0.512242				0.794	0.560712	0.978	0.174422			*	0.552	0.99661	0.878	0.529283							IPR004882:LUC7 related,	GO:0008270~zinc ion binding,GO:0043167~ion binding,GO:0043169~cation binding,GO:0046872~metal ion binding,GO:0046914~transition metal ion binding,		PIRSF028830:Luc7/Luc7-like protein,PIRSF500423:Luc7-like protein,		chain:Putative RNA-binding protein Luc7-like 2,compositionally biased region:Arg/Ser-rich,modified residue,sequence conflict,splice variant,zinc finger region:C2H2-type; atypical,	acetylation,alternative splicing,coiled coil,hydroxylation,metal-binding,phosphoprotein,zinc,zinc-finger,	(null)
Lyve1	lymphatic vessel endothelial hyaluronan receptor 1			1.192	0.562868	1.083	0.283716				1.282	0.898212	1.179	0.571099			*	1.963	0.999844	1.756	0.997958			*	1.888	0.999762	1.714	0.991109			*	2.03	0.999969	1.778	0.998474						GO:0000272~polysaccharide catabolic process,GO:0005976~polysaccharide metabolic process,GO:0006022~aminoglycan metabolic process,GO:0006026~aminoglycan catabolic process,GO:0006027~glycosaminoglycan catabolic process,GO:0007155~cell adhesion,GO:0009057~macromolecule catabolic process,GO:0016052~carbohydrate catabolic process,GO:0022610~biological adhesion,GO:0030203~glycosaminoglycan metabolic pr…	GO:0001871~pattern binding,GO:0005539~glycosaminoglycan binding,GO:0005540~hyaluronic acid binding,GO:0030246~carbohydrate binding,GO:0030247~polysaccharide binding,	GO:0005886~plasma membrane,GO:0016021~integral to membrane,GO:0031224~intrinsic to membrane,	IPR000538:Link,IPR016186:C-type lectin-like,			disulfide bond,glycoprotein,membrane,phosphoprotein,receptor,signal,transmembrane,transport,	SM00445:LINK,	chain:Lymphatic vessel endothelial hyaluronic acid receptor 1,disulfide bond,domain:Link,glycosylation site:N-linked (GlcNAc...),modified residue,sequence conflict,signal peptide,topological domain:Cytoplasmic,topological domain:Extracellular,transmembrane region,
Lypla1	lysophospholipase 1		*	0.482	0.997873	0.764	0.387321			*	0.478	0.998482	0.721	0.679659			*	0.531	0.988856	0.777	0.425801				0.696	0.465732	0.836	0.30461				0.769	0.576707	0.877	0.362759					GO:0006631~fatty acid metabolic process,	GO:0005739~mitochondrion,	IPR003140:Phospholipase/carboxylesterase,		mmu00564:Glycerophospholipid metabolism,	PIRSF016033:esterase,		active site:Charge relay system,chain:Acyl-protein thioesterase 1,mutagenesis site,sequence conflict,splice variant,	alternative splicing,cytoplasm,direct protein sequencing,fatty acid metabolism,hydrolase,lipid metabolism,	(null)
Mpa2l	macrophage activation 2 like			1.582	0.970072	1.695	0.905219				1.614	0.968499	1.659	0.86625			*	1.861	0.99743	1.974	0.976973			*	2.98	0.996324	3.092	0.975367			*	1.753	0.991387	1.789	0.933888					GO:0006955~immune response,		IPR003191:Guanylate-binding protein, C-terminal,IPR015894:Guanylate-binding protein, N-terminal,	GO:0000166~nucleotide binding,GO:0003924~GTPase activity,GO:0005525~GTP binding,GO:0017076~purine nucleotide binding,GO:0019001~guanyl nucleotide binding,GO:0032553~ribonucleotide binding,GO:0032555~purine ribonucleotide binding,GO:0032561~guanyl ribonucleotide binding,		PIRSF005552:guanine nucleotide-binding protein 1,	(null)	(null)	(null)	(null)
Mmp3	matrix metallopeptidase 3			1.536	0.990367			4.266	0.514		1.091	0.2317			2.113	1.058		1.272	0.687095			2.224	0.775	*	2.588	0.989956			5.545	1.105	*	1.77	0.999549			6.479	0.944			GO:0006508~proteolysis,GO:0030574~collagen catabolic process,GO:0032963~collagen metabolic process,GO:0044236~multicellular organismal metabolic process,GO:0044243~multicellular organismal catabolic process,GO:0044259~multicellular organismal macromolecule metabolic process,	GO:0005576~extracellular region,GO:0005578~proteinaceous extracellular matrix,GO:0031012~extracellular matrix,GO:0044421~extracellular region part,	IPR000585:Hemopexin/matrixin,IPR001818:Peptidase M10A and M12B, matrixin and adamalysin,IPR002477:Peptidoglycan binding-like,IPR006025:Peptidase M, neutral zinc metallopeptidases, zinc-binding site,IPR006026:Peptidase, metallopeptidases,IPR016293:Peptidase M10A, matrix metallopeotidase,IPR018486:Hemopexin/matrixin, conserved site,IPR018487:Hemopexin/matrixin, repeat,	GO:0004175~endopeptidase activity,GO:0004222~metalloendopeptidase activity,GO:0005509~calcium ion binding,GO:0008233~peptidase activity,GO:0008237~metallopeptidase activity,GO:0008270~zinc ion binding,GO:0043167~ion binding,GO:0043169~cation binding,GO:0046872~metal ion binding,GO:0046914~transition metal ion binding,GO:0070011~peptidase activity, acting on L-amino acid peptides,		PIRSF001191:matrix metalloproteinase, stromelysin type,PIRSF001191:Peptidase_M10A_matrix,	SM00120:HX,SM00235:ZnMc,	chain:Stromelysin-1,disulfide bond,domain:Hemopexin-like 1,domain:Hemopexin-like 2,domain:Hemopexin-like 3,domain:Hemopexin-like 4,glycosylation site:N-linked (GlcNAc...),metal ion-binding site:Calcium 1,metal ion-binding site:Calcium 2,metal ion-binding site:Calcium 2; via carbonyl oxygen,metal ion-binding site:Calcium 3,metal ion-binding site:Calcium 3; via carbonyl oxygen,metal ion-binding sit…	calcium,collagen degradation,disulfide bond,extracellular matrix,fibroblast,glycoprotein,hydrolase,metal-binding,metalloprotease,metalloproteinase,Protease,repeat,Secreted,signal,zinc,zymogen,	(null)
Mia3	melanoma inhibitory activity 3			0.687	0.969254	0.898	0.338323				0.587	0.996037	0.852	0.36373			*	0.566	0.966699	0.809	0.336659				0.794	0.826428	0.928	0.305398				0.743	0.9627	0.903	0.47137						GO:0006887~exocytosis,GO:0008104~protein localization,GO:0015031~protein transport,GO:0016192~vesicle-mediated transport,GO:0032940~secretion by cell,GO:0045184~establishment of protein localization,GO:0046903~secretion,		GO:0005783~endoplasmic reticulum,GO:0005789~endoplasmic reticulum membrane,GO:0012505~endomembrane system,GO:0016021~integral to membrane,GO:0031090~organelle membrane,GO:0031224~intrinsic to membrane,GO:0042175~nuclear envelope-endoplasmic reticulum network,GO:0044432~endoplasmic reticulum part,	IPR001452:Src homology-3 domain,IPR011511:Variant SH3,			alternative splicing,coiled coil,endoplasmic reticulum,er-golgi transport,exocytosis,glycoprotein,membrane,phosphoprotein,protein transport,sh3 domain,signal,transmembrane,transport,	SM00326:SH3,	chain:Melanoma inhibitory activity protein 3,compositionally biased region:Poly-Glu,compositionally biased region:Pro-rich,domain:SH3,glycosylation site:N-linked (GlcNAc...),modified residue,signal peptide,splice variant,topological domain:Cytoplasmic,topological domain:Extracellular,topological domain:In membrane,transmembrane region,
Mest	mesoderm specific transcript		*	1.855	0.999238						1.286	0.882977						1.032	0.011301						0.718	0.787403						1.089	0.249101							GO:0007584~response to nutrient,GO:0009991~response to extracellular stimulus,GO:0031667~response to nutrient levels,GO:0032526~response to retinoic acid,GO:0033189~response to vitamin A,GO:0033273~response to vitamin,	GO:0016021~integral to membrane,GO:0031224~intrinsic to membrane,	IPR000073:Alpha/beta hydrolase fold-1,IPR000639:Epoxide hydrolase-like,					chain:Mesoderm-specific transcript protein,glycosylation site:N-linked (GlcNAc...),sequence conflict,short sequence motif:RVIALD,splice variant,transmembrane region,	alternative splicing,endoplasmic reticulum,glycoprotein,hydrolase,membrane,transmembrane,	(null)
Mt1	metallothionein 1			0.912	0.250719	0.977	0.13658				1.14	0.336634	1.024	0.32761			*	1.788	0.997371	1.518	0.983291			*	1.92	0.990909	1.8	0.988349				1.353	0.982684	1.227	0.621995						GO:0006873~cellular ion homeostasis,GO:0006875~cellular metal ion homeostasis,GO:0006882~cellular zinc ion homeostasis,GO:0007242~intracellular signaling cascade,GO:0007263~nitric oxide mediated signal transduction,GO:0009636~response to toxin,GO:0010035~response to inorganic substance,GO:0010038~response to metal ion,GO:0010273~detoxification of copper ion,GO:0019725~cellular homeostasis,GO:0030…	GO:0005507~copper ion binding,GO:0008270~zinc ion binding,GO:0043167~ion binding,GO:0043169~cation binding,GO:0046872~metal ion binding,GO:0046914~transition metal ion binding,	GO:0000323~lytic vacuole,GO:0005764~lysosome,GO:0005773~vacuole,GO:0005829~cytosol,	IPR000006:Metallothionein, vertebrate,IPR003019:Metallothionein superfamily, eukaryotic,IPR018064:Metallothionein, vertebrate, metal binding site,		PIRSF002564:metallothionein,	3d-structure,acetylated amino end,acetylation,chelation,direct protein sequencing,metal binding,metal-binding,metal-thiolate cluster,		chain:Metallothionein-1,metal ion-binding site:Divalent metal cation; cluster A,metal ion-binding site:Divalent metal cation; cluster B,modified residue,region of interest:Alpha,region of interest:Beta,sequence conflict,strand,
Mt2	metallothionein 2			1.05	0.042524			1.237	0.171		1.031	0.035531			0.903	0.037		1.732	0.999812			1.93	0.098	*	3.918	0.995952			2.484	0.422	*	2.209	0.999963			2.729	0.468				GO:0006873~cellular ion homeostasis,GO:0006882~cellular zinc ion homeostasis,GO:0007242~intracellular signaling cascade,GO:0007263~nitric oxide mediated signal transduction,GO:0009636~response to toxin,GO:0010035~response to inorganic substance,GO:0010038~response to metal ion,GO:0010273~detoxification of copper ion,GO:0019725~cellular homeostasis,GO:0030003~cellular cation homeostasis,GO:0030005…	GO:0008270~zinc ion binding,GO:0043167~ion binding,GO:0043169~cation binding,GO:0046872~metal ion binding,GO:0046914~transition metal ion binding,		IPR000006:Metallothionein, vertebrate,IPR003019:Metallothionein superfamily, eukaryotic,IPR018064:Metallothionein, vertebrate, metal binding site,		PIRSF002564:metallothionein,	acetylated amino end,acetylation,direct protein sequencing,metal binding,metal-binding,metal-thiolate cluster,		chain:Metallothionein-2,metal ion-binding site:Divalent metal cation; cluster A,metal ion-binding site:Divalent metal cation; cluster B,modified residue,region of interest:Alpha,region of interest:Beta,sequence conflict,
Malat1	metastasis associated lung adenocarcinoma transcript 1 (non-coding RNA)			0.617	0.999992	0.693	0.890573			*	0.502	0.999181	0.597	0.976192			*	0.496	0.978864	0.679	0.815781				0.679	0.984788	0.801	0.58397				0.593	0.999835	0.735	0.769597
Mgst1	microsomal glutathione S-transferase 1			1.278	0.924378	1.134	0.462461				1.269	0.914257	1.113	0.467808				1.351	0.950979	1.165	0.475552			*	1.757	0.998432	1.301	0.530971				1.374	0.979575	1.159	0.510328					GO:0006518~peptide metabolic process,GO:0006575~cellular amino acid derivative metabolic process,GO:0006732~coenzyme metabolic process,GO:0006749~glutathione metabolic process,GO:0006790~sulfur metabolic process,GO:0051186~cofactor metabolic process,	GO:0000267~cell fraction,GO:0005624~membrane fraction,GO:0005626~insoluble fraction,GO:0005739~mitochondrion,GO:0005740~mitochondrial envelope,GO:0005741~mitochondrial outer membrane,GO:0005743~mitochondrial inner membrane,GO:0005783~endoplasmic reticulum,GO:0005792~microsome,GO:0019866~organelle inner membrane,GO:0019867~outer membrane,GO:0019898~extrinsic to membrane,GO:0031090~organelle membra…	IPR001129:Membrane-associated, eicosanoid and glutathione metabolism (MAPEG),	GO:0004364~glutathione transferase activity,GO:0016765~transferase activity, transferring alkyl or aryl (other than methyl) groups,	mmu00480:Glutathione metabolism,mmu00980:Metabolism of xenobiotics by cytochrome P450,mmu00982:Drug metabolism,	PIRSF019561:glutathione-dependent prostaglandin E synthase,		chain:Microsomal glutathione S-transferase 1,modified residue,sequence conflict,	acetylation,endoplasmic reticulum,membrane,microsome,mitochondrion,mitochondrion outer membrane,transferase,	(null)
Mid1ip1	Mid1 interacting protein 1 (gastrulation specific G12-like (zebrafish))			1.064	0.097451						1.226	0.86975						1.11	0.082712					*	1.878	0.999937						1.356	0.975342							GO:0007026~negative regulation of microtubule depolymerization,GO:0010639~negative regulation of organelle organization,GO:0031110~regulation of microtubule polymerization or depolymerization,GO:0031111~negative regulation of microtubule polymerization or depolymerization,GO:0031114~regulation of microtubule depolymerization,GO:0032886~regulation of microtubule-based process,GO:0033043~regulation…	GO:0005856~cytoskeleton,GO:0005874~microtubule,GO:0015630~microtubule cytoskeleton,GO:0043228~non-membrane-bounded organelle,GO:0043232~intracellular non-membrane-bounded organelle,GO:0044430~cytoskeletal part,	IPR009786:Thyroid hormone-inducible hepatic Spot 14,	GO:0008022~protein C-terminus binding,				chain:Mid1-interacting protein 1,modified residue,sequence conflict,	acetylation,cytoplasm,microtubule,nucleus,phosphoprotein,	(null)
Mapk4	mitogen-activated protein kinase 4			1.257	0.606479						1.248	0.761255						1.376	0.90542						1.308	0.670973					*	2.024	0.99976							GO:0006468~protein amino acid phosphorylation,GO:0006793~phosphorus metabolic process,GO:0006796~phosphate metabolic process,GO:0007049~cell cycle,GO:0016310~phosphorylation,		IPR000719:Protein kinase, core,IPR002290:Serine/threonine protein kinase,IPR008271:Serine/threonine protein kinase, active site,IPR008350:ERK3/4 MAP kinase,IPR017441:Protein kinase, ATP binding site,IPR017442:Serine/threonine protein kinase-related,	GO:0000166~nucleotide binding,GO:0001882~nucleoside binding,GO:0001883~purine nucleoside binding,GO:0004672~protein kinase activity,GO:0004674~protein serine/threonine kinase activity,GO:0004707~MAP kinase activity,GO:0005524~ATP binding,GO:0017076~purine nucleotide binding,GO:0030554~adenyl nucleotide binding,GO:0032553~ribonucleotide binding,GO:0032555~purine ribonucleotide binding,GO:0032559~a…				atp-binding,cell cycle,kinase,nucleotide-binding,phosphoprotein,serine/threonine-protein kinase,transferase,	SM00220:S_TKc,	active site:Proton acceptor,binding site:ATP,chain:Mitogen-activated protein kinase 4,domain:Protein kinase,modified residue,nucleotide phosphate-binding region:ATP,
Map3k2	mitogen-activated protein kinase kinase kinase 2			0.628	0.995527	0.801	0.469703			*	0.509	0.997943	0.79	0.447285				0.604	0.969959	0.83	0.366965				0.709	0.924834	0.855	0.386037				0.692	0.960393	0.863	0.700541			m_mapkPathway:MAPKinase Signaling Pathway,		GO:0006468~protein amino acid phosphorylation,GO:0006793~phosphorus metabolic process,GO:0006796~phosphate metabolic process,GO:0016310~phosphorylation,		IPR000270:Octicosapeptide/Phox/Bem1p,IPR000719:Protein kinase, core,IPR002290:Serine/threonine protein kinase,IPR008271:Serine/threonine protein kinase, active site,IPR015748:Mitogen activated protein kinase kinase kinase 3,IPR017441:Protein kinase, ATP binding site,IPR017442:Serine/threonine protein kinase-related,	GO:0000166~nucleotide binding,GO:0000287~magnesium ion binding,GO:0001882~nucleoside binding,GO:0001883~purine nucleoside binding,GO:0004672~protein kinase activity,GO:0004674~protein serine/threonine kinase activity,GO:0004709~MAP kinase kinase kinase activity,GO:0005524~ATP binding,GO:0017076~purine nucleotide binding,GO:0030554~adenyl nucleotide binding,GO:0032553~ribonucleotide binding,GO:003…	mmu04010:MAPK signaling pathway,mmu04540:Gap junction,mmu04912:GnRH signaling pathway,	PIRSF038176:mitogen-activated protein kinase kinase kinase, types 2/3,PIRSF500757:mitogen-activated protein kinase kinase kinase 2,	SM00220:S_TKc,SM00666:PB1,	active site:Proton acceptor,binding site:ATP,chain:Mitogen-activated protein kinase kinase kinase 2,domain:OPR,domain:Protein kinase,modified residue,mutagenesis site,nucleotide phosphate-binding region:ATP,	atp-binding,cytoplasm,kinase,magnesium,metal-binding,nucleotide-binding,nucleus,phosphoprotein,serine/threonine-protein kinase,transferase,	(null)
Map3k6	mitogen-activated protein kinase kinase kinase 6			0.82	0.497989						0.923	0.167292					*	1.94	0.999645					*	1.932	0.99836						1.446	0.919995						m_mapkPathway:MAPKinase Signaling Pathway,		GO:0006468~protein amino acid phosphorylation,GO:0006793~phosphorus metabolic process,GO:0006796~phosphate metabolic process,GO:0016310~phosphorylation,	GO:0000166~nucleotide binding,GO:0000287~magnesium ion binding,GO:0001882~nucleoside binding,GO:0001883~purine nucleoside binding,GO:0004672~protein kinase activity,GO:0004674~protein serine/threonine kinase activity,GO:0004709~MAP kinase kinase kinase activity,GO:0005524~ATP binding,GO:0017076~purine nucleotide binding,GO:0030554~adenyl nucleotide binding,GO:0032553~ribonucleotide binding,GO:003…		IPR000719:Protein kinase, core,IPR002290:Serine/threonine protein kinase,IPR008271:Serine/threonine protein kinase, active site,IPR017441:Protein kinase, ATP binding site,IPR017442:Serine/threonine protein kinase-related,	mmu04010:MAPK signaling pathway,	PIRSF038174:mitogen activated protein kinase kinase kinase 5/6/15,PIRSF500754:mitogen activated protein kinase kinase kinase 6,	atp-binding,coiled coil,kinase,magnesium,metal-binding,nucleotide-binding,phosphoprotein,serine/threonine-protein kinase,transferase,	SM00220:S_TKc,	active site:Proton acceptor,binding site:ATP,chain:Mitogen-activated protein kinase kinase kinase 6,domain:Protein kinase,modified residue,mutagenesis site,nucleotide phosphate-binding region:ATP,sequence conflict,
Msi2	Musashi homolog 2 (Drosophila)		*	0.569	0.989524	0.772	0.523309			*	0.553	0.999431	0.738	0.585351			*	0.57	0.996077	0.801	0.426478				0.727	0.900489	0.889	0.381952				0.76	0.930307	0.854	0.550713					GO:0048863~stem cell differentiation,GO:0048864~stem cell development,	GO:0005844~polysome,GO:0030529~ribonucleoprotein complex,	IPR000504:RNA recognition motif, RNP-1,IPR012677:Nucleotide-binding, alpha-beta plait,	GO:0000166~nucleotide binding,GO:0003723~RNA binding,GO:0003727~single-stranded RNA binding,GO:0008187~poly-pyrimidine tract binding,GO:0008266~poly(U) RNA binding,		PIRSF002072:helix-destabilizing protein,	SM00360:RRM,	chain:RNA-binding protein Musashi homolog 2,compositionally biased region:Poly-Ala,domain:RRM 1,domain:RRM 2,modified residue,splice variant,	acetylation,alternative splicing,cytoplasm,phosphoprotein,repeat,rna-binding,	(null)
Mbnl1	muscleblind-like 1 (Drosophila)		*	0.502	0.999277	0.678	0.747762	0.82	0.05	*	0.435	0.999933	0.625	0.88969	0.89	0.06	*	0.466	0.999192	0.678	0.646777	0.84	0.14		0.702	0.867934	0.812	0.464893	0.83	0.09		0.612	0.944612	0.786	0.542126	0.86	0.06			GO:0000245~spliceosome assembly,GO:0000375~RNA splicing, via transesterification reactions,GO:0000377~RNA splicing, via transesterification reactions with bulged adenosine as nucleophile,GO:0000381~regulation of alternative nuclear mRNA splicing, via spliceosome,GO:0000398~nuclear mRNA splicing, via spliceosome,GO:0001701~in utero embryonic development,GO:0006376~mRNA splice site selection,GO:000…		IPR000571:Zinc finger, CCCH-type,	GO:0003723~RNA binding,GO:0003725~double-stranded RNA binding,GO:0008270~zinc ion binding,GO:0043167~ion binding,GO:0043169~cation binding,GO:0046872~metal ion binding,GO:0046914~transition metal ion binding,			SM00356:ZnF_C3H1,	chain:Muscleblind-like protein 1,zinc finger region:C3H1-type 1,zinc finger region:C3H1-type 2,zinc finger region:C3H1-type 3,zinc finger region:C3H1-type 4,	direct protein sequencing,metal-binding,nucleus,repeat,rna-binding,zinc,zinc-finger,	(null)
Mef2a	myocyte enhancer factor 2A		*	0.489	0.999518	0.773	0.645383	0.806	0.019	*	0.465	0.999945	0.738	0.817852	0.657	0.074	*	0.495	0.999197	0.742	0.774804	0.753	0.059		0.619	0.90123	0.792	0.649776	0.751	0.044	*	0.567	0.995004	0.755	0.885286	0.679	0.06	m_At1rPathway:Angiotensin II mediated activation of JNK Pathway via Pyk2 dependent signaling,m_erk5Pathway:Role of Erk5 in Neuronal Survival,m_hdacPathway:Control of skeletal myogenesis by HDAC & calcium/calmodulin-dependent kinase (CaMK),m_mapkPathway:MAPKinase Signaling Pathway,m_MITRPathway:Signal Dependent Regulation of Myogenesis by Corepressor MITR,m_p38mapkPathway:p38 MAPK Signaling Pathwa…		GO:0006350~transcription,GO:0006355~regulation of transcription, DNA-dependent,GO:0006915~apoptosis,GO:0008219~cell death,GO:0009891~positive regulation of biosynthetic process,GO:0010557~positive regulation of macromolecule biosynthetic process,GO:0010604~positive regulation of macromolecule metabolic process,GO:0010628~positive regulation of gene expression,GO:0012501~programmed cell death,GO:0…		IPR002100:Transcription factor, MADS-box,	GO:0003677~DNA binding,GO:0003700~transcription factor activity,GO:0016563~transcription activator activity,GO:0019899~enzyme binding,GO:0019900~kinase binding,GO:0019901~protein kinase binding,GO:0030528~transcription regulator activity,GO:0043565~sequence-specific DNA binding,			SM00432:MADS,	chain:Myocyte-specific enhancer factor 2A,compositionally biased region:Gln/Pro-rich,compositionally biased region:Poly-Glu,compositionally biased region:Poly-Pro,compositionally biased region:Poly-Ser,cross-link:Glycyl lysine isopeptide (Lys-Gly) (interchain with G-Cter in SUMO); alternate,DNA-binding region:Mef2-type,domain:MADS-box,modified residue,region of interest:Beta domain,region of inte…	acetylation,activator,alternative splicing,Apoptosis,developmental protein,differentiation,dna-binding,isopeptide bond,neurogenesis,nucleus,phosphoprotein,Transcription,transcription regulation,ubl conjugation,	(null)
Nppb	natriuretic peptide precursor type B			1.684	0.997262			1.618	0.389		1.421	0.992757			1.397	0.145		1.26	0.607897			0.876	0.204		1.021	0.024796			0.826	0.057	*	2.392	0.999999			2.157	0.066			GO:0003013~circulatory system process,GO:0003018~vascular process in circulatory system,GO:0006952~defense response,GO:0006954~inflammatory response,GO:0007507~heart development,GO:0008015~blood circulation,GO:0008217~regulation of blood pressure,GO:0009611~response to wounding,GO:0035150~regulation of tube size,GO:0050880~regulation of blood vessel size,	GO:0005576~extracellular region,	IPR000663:Natriuretic peptide,IPR002408:Natriuretic peptide, brain type,	GO:0005179~hormone activity,		PIRSF001803:natriuretic peptide A precursor,	SM00183:NAT_PEP,	disulfide bond,peptide:Brain natriuretic peptide,peptide:Natriuretic peptides B,sequence conflict,signal peptide,splice variant,	alternative splicing,disulfide bond,hormone,Secreted,signal,vasoactive,	(null)
Npr3	natriuretic peptide receptor 3			0.849	0.523703	0.942	0.455243				1.197	0.512718	1.028	0.306749				0.927	0.111627	0.976	0.087742			*	1.773	0.989876	1.393	0.737251				1.689	0.994456	1.352	0.772604					GO:0003013~circulatory system process,GO:0006140~regulation of nucleotide metabolic process,GO:0007166~cell surface receptor linked signal transduction,GO:0007186~G-protein coupled receptor protein signaling pathway,GO:0007187~G-protein signaling, coupled to cyclic nucleotide second messenger,GO:0007188~G-protein signaling, coupled to cAMP nucleotide second messenger,GO:0007193~inhibition of aden…	GO:0000267~cell fraction,GO:0005624~membrane fraction,GO:0005626~insoluble fraction,GO:0016021~integral to membrane,GO:0031224~intrinsic to membrane,	IPR001170:Natriuretic peptide receptor, N-terminal,IPR001828:Extracellular ligand-binding receptor,	GO:0001653~peptide receptor activity,GO:0008528~peptide receptor activity, G-protein coupled,GO:0017046~peptide hormone binding,GO:0031404~chloride ion binding,GO:0042277~peptide binding,GO:0042562~hormone binding,GO:0042802~identical protein binding,GO:0042803~protein homodimerization activity,GO:0043167~ion binding,GO:0043168~anion binding,GO:0046983~protein dimerization activity,		PIRSF001970:natriuretic peptide receptor C,		binding site:Chloride,binding site:Chloride; via amide nitrogen,chain:Atrial natriuretic peptide receptor 3,disulfide bond,glycosylation site:N-linked (GlcNAc...),modified residue,sequence conflict,sequence variant,signal peptide,topological domain:Cytoplasmic,topological domain:Extracellular,transmembrane region,	chloride,disease mutation,disulfide bond,glycoprotein,membrane,phosphoprotein,receptor,signal,transmembrane,transmembrane protein,	(null)
Nov	nephroblastoma overexpressed gene			0.964	0.014838	0.968	0.012721				1.031	0.031019	1.006	0.020411				1.549	0.923798	1.509	0.907557				1.782	0.942091	1.75	0.910966			*	2.013	0.994095	1.889	0.985741						GO:0001558~regulation of cell growth,GO:0040008~regulation of growth,	GO:0005520~insulin-like growth factor binding,GO:0008083~growth factor activity,GO:0019838~growth factor binding,	GO:0005576~extracellular region,	IPR000867:Insulin-like growth factor-binding protein, IGFBP,IPR000884:Thrombospondin, type 1 repeat,IPR001007:von Willebrand factor, type C,IPR006207:Cystine knot, C-terminal,IPR006208:Cystine knot,IPR012395:IGFBP-related, CNN,IPR017891:Insulin-like growth factor binding protein, N-terminal,		PIRSF036495:IGFBP-related protein, CNN type,PIRSF036495:IGFBP_rP_CNN,	disulfide bond,glycoprotein,growth factor,Secreted,signal,	SM00041:CT,SM00121:IB,SM00209:TSP1,SM00214:VWC,	chain:Protein NOV homolog,disulfide bond,domain:CTCK,domain:IGFBP N-terminal,domain:TSP type-1,domain:VWFC,glycosylation site:N-linked (GlcNAc...),sequence conflict,signal peptide,
Nipbl	Nipped-B homolog (Drosophila)			0.653	0.979626	0.854	0.341596			*	0.532	0.999607	0.79	0.605134				0.633	0.970636	0.839	0.401993				0.853	0.424185	0.949	0.135577				0.801	0.802248	0.94	0.332944					GO:0000070~mitotic sister chromatid segregation,GO:0000087~M phase of mitotic cell cycle,GO:0000278~mitotic cell cycle,GO:0000279~M phase,GO:0000280~nuclear division,GO:0000819~sister chromatid segregation,GO:0007049~cell cycle,GO:0007059~chromosome segregation,GO:0007062~sister chromatid cohesion,GO:0007064~mitotic sister chromatid cohesion,GO:0007067~mitosis,GO:0022402~cell cycle process,GO:002…	GO:0032116~cohesin loading complex,						chain:Nipped-B-like protein,compositionally biased region:Gln-rich,modified residue,repeat:HEAT 1,repeat:HEAT 2,repeat:HEAT 3,repeat:HEAT 4,repeat:HEAT 5,sequence conflict,splice variant,	alternative splicing,cell cycle,nucleus,phosphoprotein,repeat,	(null)
Nfia	nuclear factor I/A		*	0.538	0.997241	0.716	0.775876			*	0.545	0.999317	0.692	0.81583				0.639	0.964598	0.771	0.597118				0.816	0.600542	0.883	0.262901				0.657	0.957028	0.8	0.5921					GO:0006259~DNA metabolic process,GO:0006260~DNA replication,GO:0006350~transcription,GO:0006355~regulation of transcription, DNA-dependent,GO:0006357~regulation of transcription from RNA polymerase II promoter,GO:0009891~positive regulation of biosynthetic process,GO:0010557~positive regulation of macromolecule biosynthetic process,GO:0010604~positive regulation of macromolecule metabolic process…		IPR000647:CTF transcription factor/nuclear factor 1,IPR003619:MAD homology 1, Dwarfin-type,IPR019548:CTF transcription factor/nuclear factor 1, N-terminal,IPR019739:CTF transcription factor/nuclear factor 1, conserved site,	GO:0003677~DNA binding,GO:0003700~transcription factor activity,GO:0016563~transcription activator activity,GO:0030528~transcription regulator activity,		PIRSF018476:nuclear factor 1,	SM00523:DWA,	chain:Nuclear factor 1 A-type,DNA-binding region:CTF/NF-I,modified residue,splice variant,	activator,alternative splicing,dna replication,dna-binding,nitration,nucleus,phosphoprotein,Transcription,transcription regulation,	(null)
Nfic	nuclear factor I/C			0.58	0.997485	0.74	0.592866			*	0.52	0.999634	0.702	0.573048			*	0.559	0.999588	0.669	0.700841				0.733	0.884529	0.81	0.509861				0.705	0.993278	0.799	0.62022					GO:0000122~negative regulation of transcription from RNA polymerase II promoter,GO:0006259~DNA metabolic process,GO:0006260~DNA replication,GO:0006350~transcription,GO:0006355~regulation of transcription, DNA-dependent,GO:0006357~regulation of transcription from RNA polymerase II promoter,GO:0009890~negative regulation of biosynthetic process,GO:0009891~positive regulation of biosynthetic process…		IPR000647:CTF transcription factor/nuclear factor 1,IPR003619:MAD homology 1, Dwarfin-type,IPR019548:CTF transcription factor/nuclear factor 1, N-terminal,IPR019739:CTF transcription factor/nuclear factor 1, conserved site,	GO:0003677~DNA binding,GO:0003700~transcription factor activity,GO:0016563~transcription activator activity,GO:0030528~transcription regulator activity,		PIRSF018476:nuclear factor 1,	SM00523:DWA,	chain:Nuclear factor 1 C-type,DNA-binding region:CTF/NF-I,modified residue,splice variant,	activator,alternative splicing,dna replication,dna-binding,nucleus,phosphoprotein,Transcription,transcription regulation,	(null)
Obfc2a	oligonucleotide/oligosaccharide-binding fold containing 2A			0.588	0.981342	0.838	0.430265			*	0.485	0.997039	0.766	0.618997			*	0.432	0.998581	0.693	0.717101				1.285	0.471255	0.962	0.208983				1.41	0.943627	1.045	0.330381					GO:0000075~cell cycle checkpoint,GO:0000724~double-strand break repair via homologous recombination,GO:0000725~recombinational repair,GO:0006259~DNA metabolic process,GO:0006281~DNA repair,GO:0006302~double-strand break repair,GO:0006310~DNA recombination,GO:0006974~response to DNA damage stimulus,GO:0009314~response to radiation,GO:0009628~response to abiotic stimulus,GO:0010212~response to ioni…		IPR004365:Nucleic acid binding, OB-fold, tRNA/helicase-type,IPR012340:Nucleic acid-binding, OB-fold,	GO:0003677~DNA binding,GO:0003697~single-stranded DNA binding,GO:0003723~RNA binding,GO:0043566~structure-specific DNA binding,				chain:SOSS complex subunit B2,DNA-binding region:OB,sequence conflict,splice variant,	alternative splicing,DNA damage,dna repair,dna-binding,nucleus,	(null)
Psip1	PC4 and SFRS1 interacting protein 1			0.692	0.936148	0.918	0.270483			*	0.532	0.998065	0.866	0.387037				0.581	0.983311	0.82	0.418688				0.672	0.90286	0.908	0.297956				0.785	0.822063	0.97	0.324457						GO:0006350~transcription,GO:0045449~regulation of transcription,	GO:0003677~DNA binding,		IPR000313:PWWP,			alternative splicing,coiled coil,dna-binding,nucleus,phosphoprotein,Transcription,transcription regulation,	SM00293:PWWP,	chain:PC4 and SFRS1-interacting protein,domain:PWWP,modified residue,short sequence motif:Nuclear localization signal,splice variant,
Pbk	PDZ binding kinase		*	1.829	0.997096						1.169	0.520392						1.131	0.197176						0.829	0.427388						0.938	0.143051							GO:0006468~protein amino acid phosphorylation,GO:0006793~phosphorus metabolic process,GO:0006796~phosphate metabolic process,GO:0016310~phosphorylation,GO:0018105~peptidyl-serine phosphorylation,GO:0018107~peptidyl-threonine phosphorylation,GO:0018209~peptidyl-serine modification,GO:0018210~peptidyl-threonine modification,		IPR000719:Protein kinase, core,IPR008271:Serine/threonine protein kinase, active site,IPR017441:Protein kinase, ATP binding site,IPR017442:Serine/threonine protein kinase-related,	GO:0000166~nucleotide binding,GO:0001882~nucleoside binding,GO:0001883~purine nucleoside binding,GO:0004672~protein kinase activity,GO:0004674~protein serine/threonine kinase activity,GO:0005524~ATP binding,GO:0017076~purine nucleotide binding,GO:0030554~adenyl nucleotide binding,GO:0032553~ribonucleotide binding,GO:0032555~purine ribonucleotide binding,GO:0032559~adenyl ribonucleotide binding,				active site:Proton acceptor,binding site:ATP,chain:Lymphokine-activated killer T-cell- originated protein kinase,domain:Protein kinase,modified residue,nucleotide phosphate-binding region:ATP,sequence conflict,	acetylation,atp-binding,kinase,nucleotide-binding,phosphoprotein,serine/threonine-protein kinase,transferase,	(null)
Per2	period homolog 2 (Drosophila)			0.668	0.9645	0.761	0.706779				0.659	0.969578	0.802	0.573468				1.244	0.235081	1.074	0.086857			*	2.885	0.999955	1.578	0.608026			*	2.626	0.999924	1.47	0.613649						GO:0000122~negative regulation of transcription from RNA polymerase II promoter,GO:0006350~transcription,GO:0006355~regulation of transcription, DNA-dependent,GO:0006357~regulation of transcription from RNA polymerase II promoter,GO:0007623~circadian rhythm,GO:0009890~negative regulation of biosynthetic process,GO:0010551~regulation of specific transcription from RNA polymerase II promoter,GO:001…			IPR000014:PAS,IPR001610:PAC motif,IPR013655:PAS fold-3,	mmu04710:Circadian rhythm,		3d-structure,biological rhythms,circadian rhythm,cytoplasm,nucleus,phosphoprotein,repeat,Transcription,transcription regulation,	SM00086:PAC,SM00091:PAS,	chain:Period circadian protein homolog 2,compositionally biased region:Pro-rich,compositionally biased region:Ser-rich,domain:PAC,domain:PAS 1,domain:PAS 2,helix,modified residue,region of interest:CRY binding domain,region of interest:CSNK1E binding domain,sequence conflict,short sequence motif:Nuclear export signal,short sequence motif:Nuclear localization signal,strand,turn,
Per3	period homolog 3 (Drosophila)		*	0.561	0.990815	0.742	0.653783				0.694	0.976593	0.824	0.580322				1.082	0.089206	1.022	0.02509			*	1.847	0.990938	1.313	0.535047				1.553	0.95705	1.203	0.588821					GO:0000122~negative regulation of transcription from RNA polymerase II promoter,GO:0006350~transcription,GO:0006355~regulation of transcription, DNA-dependent,GO:0006357~regulation of transcription from RNA polymerase II promoter,GO:0007623~circadian rhythm,GO:0009890~negative regulation of biosynthetic process,GO:0010551~regulation of specific transcription from RNA polymerase II promoter,GO:001…		IPR000014:PAS,IPR001610:PAC motif,IPR013655:PAS fold-3,		mmu04710:Circadian rhythm,		SM00086:PAC,SM00091:PAS,	chain:Period circadian protein homolog 3,compositionally biased region:Poly-Ser,domain:PAC,domain:PAS 1,domain:PAS 2,region of interest:CRY binding domain,region of interest:CSNK1E binding domain,short sequence motif:Nuclear export signal,short sequence motif:Nuclear localization signal,	biological rhythms,circadian rhythm,cytoplasm,nucleus,phosphoprotein,repeat,Transcription,transcription regulation,ubl conjugation,	(null)
Pde4dip	phosphodiesterase 4D interacting protein (myomegalin)			0.621	0.981487	0.887	0.428102			*	0.461	0.998624	0.85	0.362947			*	0.524	0.969042	0.831	0.381683				1.181	0.564338	1.055	0.462631				0.592	0.995095	0.91	0.385836						GO:0005794~Golgi apparatus,GO:0005813~centrosome,GO:0005815~microtubule organizing center,GO:0005856~cytoskeleton,GO:0015630~microtubule cytoskeleton,GO:0043228~non-membrane-bounded organelle,GO:0043232~intracellular non-membrane-bounded organelle,GO:0044430~cytoskeletal part,	IPR010630:Neuroblastoma breakpoint family,IPR012943:Spindle associated,					chain:Myomegalin,domain:NBPF,splice variant,	alternative splicing,coiled coil,cytoplasm,cytoskeleton,golgi apparatus,nucleus,	(null)
Pde7a	phosphodiesterase 7A		*	0.565	0.9887	0.72	0.805705				0.639	0.962007	0.848	0.46193				0.732	0.639135	0.922	0.176843				1.147	0.352082	1.109	0.219862				0.834	0.687819	0.88	0.432038							IPR002073:35-cyclic nucleotide phosphodiesterase,IPR003607:Metal-dependent phosphohydrolase, HD region,	GO:0004112~cyclic-nucleotide phosphodiesterase activity,GO:0004114~3,5-cyclic-nucleotide phosphodiesterase activity,GO:0004115~3,5-cyclic-AMP phosphodiesterase activity,GO:0008081~phosphoric diester hydrolase activity,	mmu00230:Purine metabolism,		SM00471:HDc,	active site:Proton donor,chain:High affinity cAMP-specific 3,5-cyclic phosphodiesterase 7A,metal ion-binding site:Divalent metal cation 1,metal ion-binding site:Divalent metal cation 2,region of interest:Catalytic,sequence conflict,splice variant,	alternative splicing,camp,hydrolase,metal-binding,	(null)
Pnn	pinin			0.651	0.976548	0.87	0.45552			*	0.489	0.999298	0.76	0.457378				0.615	0.922323	0.773	0.551244				0.742	0.689644	0.923	0.320457				0.64	0.987717	0.907	0.595671					GO:0006350~transcription,GO:0006396~RNA processing,GO:0006397~mRNA processing,GO:0007155~cell adhesion,GO:0008380~RNA splicing,GO:0016071~mRNA metabolic process,GO:0016337~cell-cell adhesion,GO:0022610~biological adhesion,GO:0045449~regulation of transcription,	GO:0005654~nucleoplasm,GO:0005681~spliceosome,GO:0005886~plasma membrane,GO:0005911~cell-cell junction,GO:0016327~apicolateral plasma membrane,GO:0016604~nuclear body,GO:0016607~nuclear speck,GO:0030054~cell junction,GO:0030057~desmosome,GO:0030529~ribonucleoprotein complex,GO:0031974~membrane-enclosed lumen,GO:0031981~nuclear lumen,GO:0043233~organelle lumen,GO:0043296~apical junction complex,GO…	IPR006786:Pinin/SDK/memA protein,IPR006787:Pinin/SDK,	GO:0003677~DNA binding,				chain:Pinin,compositionally biased region:Arg-rich,compositionally biased region:Gln-rich,compositionally biased region:Glu-rich,compositionally biased region:Pro-rich,compositionally biased region:Ser-rich,modified residue,sequence conflict,	acetylation,activator,cell junction,coiled coil,dna-binding,mrna processing,mrna splicing,nucleus,phosphoprotein,Spliceosome,Transcription,transcription regulation,	(null)
Plac8	placenta-specific 8			1.253	0.724746						1.409	0.973172					*	1.756	0.999253						1.743	0.562947						1.326	0.844862											IPR006461:Protein of unknown function Cys-rich,					chain:Placenta-specific gene 8 protein,
Plec	plectin			0.624	0.975164	0.828	0.373451			*	0.541	0.996824	0.833	0.379475				0.606	0.871352	0.889	0.387828				0.799	0.38709	0.963	0.213578				0.643	0.959083	0.879	0.379752						GO:0000267~cell fraction,GO:0005626~insoluble fraction,GO:0005856~cytoskeleton,GO:0043228~non-membrane-bounded organelle,GO:0043232~intracellular non-membrane-bounded organelle,GO:0043292~contractile fiber,	IPR001101:Plectin repeat,IPR001589:Actinin-type, actin-binding, conserved site,IPR001715:Calponin-like actin-binding,IPR005326:Plectin/S10, N-terminal,IPR015622:Plectin,IPR018159:Spectrin/alpha-actinin,	GO:0003779~actin binding,GO:0008092~cytoskeletal protein binding,		PIRSF002662:plectin,	SM00033:CH,SM00150:SPEC,SM00250:PLEC,	chain:Plectin-1,domain:Actin-binding,domain:CH 1,domain:CH 2,helix,modified residue,region of interest:4 X 4 AA tandem repeats of G-S-R-X,region of interest:Binding to intermediate filaments,region of interest:Central fibrous rod domain,region of interest:Globular 1,region of interest:Globular 2,repeat:Plectin 1,repeat:Plectin 10,repeat:Plectin 11,repeat:Plectin 12,repeat:Plectin 13,repeat:Plecti…	3d-structure,acetylation,actin-binding,alternative splicing,coiled coil,cytoplasm,cytoskeleton,direct protein sequencing,phosphoprotein,repeat,	(null)
Kctd12b	potassium channel tetramerisation domain containing 12b			1.269	0.778462	1.052	0.482712				0.627	0.963712	0.883	0.91889			*	0.504	0.994033	0.657	0.699162				0.625	0.992821	0.731	0.69556				1.265	0.893574	1.068	0.59504						GO:0006811~ion transport,GO:0006812~cation transport,GO:0006813~potassium ion transport,GO:0015672~monovalent inorganic cation transport,GO:0030001~metal ion transport,	GO:0005216~ion channel activity,GO:0005244~voltage-gated ion channel activity,GO:0005249~voltage-gated potassium channel activity,GO:0005261~cation channel activity,GO:0005267~potassium channel activity,GO:0015267~channel activity,GO:0022803~passive transmembrane transporter activity,GO:0022832~voltage-gated channel activity,GO:0022836~gated channel activity,GO:0022838~substrate specific channel …	GO:0005886~plasma membrane,GO:0005887~integral to plasma membrane,GO:0008076~voltage-gated potassium channel complex,GO:0016021~integral to membrane,GO:0031224~intrinsic to membrane,GO:0031226~intrinsic to plasma membrane,GO:0034702~ion channel complex,GO:0034703~cation channel complex,GO:0034705~potassium channel complex,GO:0044459~plasma membrane part,	IPR000210:BTB/POZ-like,IPR003131:Potassium channel, voltage dependent, Kv, tetramerisation,IPR011333:BTB/POZ fold,			ionic channel,	SM00225:BTB,	(null)
Gm129	predicted gene 129			0.827	0.280689						0.875	0.252091						1.308	0.339849					*	1.786	0.96941						1.25	0.521832														chain:Uncharacterized protein C1orf51 homolog,compositionally biased region:Pro-rich,compositionally biased region:Ser-rich,sequence conflict,		(null)
Gm9706 /// Isg15	predicted gene 9706 /// ISG15 ubiquitin-like modifier			1.312	0.861343					*	1.909	0.959283					*	1.987	0.999882						1.182	0.199637						1.233	0.798135								GO:0006508~proteolysis,GO:0009057~macromolecule catabolic process,GO:0009615~response to virus,GO:0019941~modification-dependent protein catabolic process,GO:0030163~protein catabolic process,GO:0032020~ISG15-protein conjugation,GO:0043632~modification-dependent macromolecule catabolic process,GO:0044257~cellular protein catabolic process,GO:0044265~cellular macromolecule catabolic process,GO:005…	GO:0031386~protein tag,	GO:0005576~extracellular region,	IPR000626:Ubiquitin,IPR019955:Ubiquitin supergroup,	mmu04622:RIG-I-like receptor signaling pathway,		Antiviral defense,cytoplasm,direct protein sequencing,isopeptide bond,repeat,Secreted,ubl conjugation pathway,	SM00213:UBQ,	binding site:Activating enzyme,chain:Ubiquitin cross-reactive protein,cross-link:Glycyl lysine isopeptide (Gly-Lys) (interchain with K-? in acceptor proteins),domain:Ubiquitin-like 1,domain:Ubiquitin-like 2,propeptide:Removed in mature form,region of interest:Involved in the ligation of specific target proteins,sequence conflict,
Penk	preproenkephalin			0.918	0.111402						1.036	0.032894						1.269	0.576411					*	2.173	0.999568						1.175	0.414435							GO:0001662~behavioral fear response,GO:0002209~behavioral defense response,GO:0006952~defense response,GO:0007166~cell surface receptor linked signal transduction,GO:0007186~G-protein coupled receptor protein signaling pathway,GO:0007218~neuropeptide signaling pathway,GO:0007600~sensory perception,GO:0007610~behavior,GO:0019233~sensory perception of pain,GO:0033555~multicellular organismal respon…	GO:0005576~extracellular region,	IPR000703:Proenkephalin A,IPR006024:Opioid neuropeptide precursor,	GO:0001515~opioid peptide activity,		PIRSF001819:proenkephalin,		disulfide bond,peptide:Leu-enkephalin,peptide:Met-enkephalin,peptide:Met-enkephalin-Arg-Phe,peptide:Met-enkephalin-Arg-Ser-Leu,peptide:PENK(114-133),peptide:PENK(143-184),peptide:PENK(238-259),peptide:Synenkephalin,sequence conflict,signal peptide,	cleavage on pair of basic residues,disulfide bond,endorphin,neuropeptide,opioid peptide,Secreted,signal,	(null)
Prnd	prion protein dublet		*	2.049	0.992882						1.451	0.963172						0.919	0.079828						0.707	0.937821						1.139	0.432523							GO:0006461~protein complex assembly,GO:0006873~cellular ion homeostasis,GO:0006878~cellular copper ion homeostasis,GO:0006916~anti-apoptosis,GO:0006979~response to oxidative stress,GO:0010035~response to inorganic substance,GO:0010038~response to metal ion,GO:0010941~regulation of cell death,GO:0019725~cellular homeostasis,GO:0030003~cellular cation homeostasis,GO:0030005~cellular di-, tri-valent…	GO:0005783~endoplasmic reticulum,GO:0005794~Golgi apparatus,GO:0005886~plasma membrane,GO:0031224~intrinsic to membrane,GO:0031225~anchored to membrane,GO:0045121~membrane raft,	IPR000817:Prion protein,	GO:0005507~copper ion binding,GO:0043167~ion binding,GO:0043169~cation binding,GO:0046872~metal ion binding,GO:0046914~transition metal ion binding,			SM00157:PRP,	chain:Prion-like protein doppel,disulfide bond,glycosylation site:N-linked (GlcNAc...),helix,lipid moiety-binding region:GPI-anchor amidated glycine,propeptide:Removed in mature form,region of interest:Flexible tail,region of interest:Globular,sequence conflict,signal peptide,strand,turn,	3d-structure,amyloid,cell membrane,disulfide bond,glycoprotein,gpi-anchor,lipoprotein,membrane,prion,repeat,signal,	(null)
Ppbp	pro-platelet basic protein			1.249	0.258932						1.55	0.866546					*	1.846	0.966334						1.59	0.795828					*	1.946	0.966688								GO:0006955~immune response,	GO:0005125~cytokine activity,GO:0008009~chemokine activity,GO:0042379~chemokine receptor binding,	GO:0005576~extracellular region,	IPR001089:Small chemokine, C-X-C,IPR001811:Small chemokine, interleukin-8-like,IPR002473:Small chemokine, C-X-C/Interleukin 8,	mmu04060:Cytokine-cytokine receptor interaction,mmu04062:Chemokine signaling pathway,	PIRSF002522:CXC chemokine,	(null)	SM00199:SCY,	(null)
Prox1	prospero-related homeobox 1		*	0.571	0.999744	0.676	0.732301			*	0.545	0.996959	0.641	0.779502			*	0.448	0.998863	0.569	0.810211			*	0.559	0.998555	0.654	0.709606				0.623	0.993467	0.723	0.671239					GO:0000902~cell morphogenesis,GO:0000904~cell morphogenesis involved in differentiation,GO:0001568~blood vessel development,GO:0001654~eye development,GO:0001709~cell fate determination,GO:0001743~optic placode formation,GO:0001889~liver development,GO:0001944~vasculature development,GO:0001945~lymph vessel development,GO:0002009~morphogenesis of an epithelium,GO:0002088~lens development in camer…		IPR007738:Homeobox prospero-like,	GO:0003677~DNA binding,GO:0003700~transcription factor activity,GO:0003702~RNA polymerase II transcription factor activity,GO:0003705~RNA polymerase II transcription factor activity, enhancer binding,GO:0030528~transcription regulator activity,GO:0043565~sequence-specific DNA binding,				chain:Prospero homeobox protein 1,compositionally biased region:Poly-Gln,DNA-binding region:Prospero-type homeobox,modified residue,region of interest:Prospero-like,sequence conflict,	developmental protein,dna-binding,Homeobox,nucleus,phosphoprotein,Transcription,transcription regulation,	(null)
Ptgds	prostaglandin D2 synthase (brain)		*	1.992	0.999831	1.938	0.999762			*	1.76	0.999027	1.742	0.998936				1.118	0.079707	1.086	0.045159			*	1.986	0.99933	1.995	0.99878			*	1.941	0.998695	1.962	0.998273					GO:0001516~prostaglandin biosynthetic process,GO:0006631~fatty acid metabolic process,GO:0006633~fatty acid biosynthetic process,GO:0006636~unsaturated fatty acid biosynthetic process,GO:0006690~icosanoid metabolic process,GO:0006692~prostanoid metabolic process,GO:0006693~prostaglandin metabolic process,GO:0007610~behavior,GO:0007622~rhythmic behavior,GO:0007623~circadian rhythm,GO:0008610~lipid…	GO:0005576~extracellular region,GO:0005635~nuclear envelope,GO:0005783~endoplasmic reticulum,GO:0005791~rough endoplasmic reticulum,GO:0005794~Golgi apparatus,GO:0012505~endomembrane system,GO:0031090~organelle membrane,GO:0031965~nuclear membrane,GO:0031967~organelle envelope,GO:0031975~envelope,GO:0048471~perinuclear region of cytoplasm,	IPR000566:Lipocalin-related protein and Bos/Can/Equ allergen,IPR002345:Lipocalin,IPR002972:Prostaglandin D synthase,IPR012674:Calycin,	GO:0004667~prostaglandin-D synthase activity,GO:0005501~retinoid binding,GO:0008289~lipid binding,GO:0016860~intramolecular oxidoreductase activity,GO:0019840~isoprenoid binding,	mmu00590:Arachidonic acid metabolism,	PIRSF002514:lipocalin,PIRSF500261:prostaglandin-D synthase, lipocalin type,		active site:Nucleophile,chain:Prostaglandin-H2 D-isomerase,disulfide bond,glycosylation site:N-linked (GlcNAc...),helix,modified residue,signal peptide,strand,	3d-structure,cytoplasm,disulfide bond,endoplasmic reticulum,Fatty acid biosynthesis,glycoprotein,golgi apparatus,Isomerase,lipid synthesis,membrane,nucleus,prostaglandin biosynthesis,Pyrrolidone carboxylic acid,Secreted,signal,transport,	(null)
Ppm1l	protein phosphatase 1 (formerly 2C)-like			0.588	0.995769	0.788	0.522222			*	0.514	0.999787	0.762	0.617218				0.626	0.975711	0.802	0.491528				0.689	0.838395	0.834	0.400568				0.598	0.996444	0.808	0.49793					GO:0000165~MAPKKK cascade,GO:0006470~protein amino acid dephosphorylation,GO:0006793~phosphorus metabolic process,GO:0006796~phosphate metabolic process,GO:0007166~cell surface receptor linked signal transduction,GO:0007167~enzyme linked receptor protein signaling pathway,GO:0007178~transmembrane receptor protein serine/threonine kinase signaling pathway,GO:0007242~intracellular signaling cascade…	GO:0008287~protein serine/threonine phosphatase complex,GO:0016021~integral to membrane,GO:0031224~intrinsic to membrane,	IPR000222:Protein phosphatase 2C, manganese/magnesium aspartate binding site,IPR001932:Protein phosphatase 2C-related,IPR014045:Protein phosphatase 2C, N-terminal,IPR015655:Protein phosphatase 2C,	GO:0000287~magnesium ion binding,GO:0004721~phosphoprotein phosphatase activity,GO:0004722~protein serine/threonine phosphatase activity,GO:0016791~phosphatase activity,GO:0030145~manganese ion binding,GO:0043167~ion binding,GO:0043169~cation binding,GO:0046872~metal ion binding,GO:0046914~transition metal ion binding,			SM00331:PP2C_SIG,SM00332:PP2Cc,	chain:Protein phosphatase 1L,domain:PP2C-like,metal ion-binding site:Manganese 1,metal ion-binding site:Manganese 1; via carbonyl oxygen,metal ion-binding site:Manganese 2,mutagenesis site,sequence conflict,splice variant,topological domain:Cytoplasmic,topological domain:Extracellular,transmembrane region,	alternative splicing,hydrolase,magnesium,manganese,membrane,metal-binding,protein phosphatase,transmembrane,	(null)
Pcmtd1	protein-L-isoaspartate (D-aspartate) O-methyltransferase domain containing 1			0.682	0.960579	0.836	0.623974			*	0.526	0.998223	0.739	0.759922			*	0.537	0.965563	0.767	0.613705				0.761	0.775541	0.943	0.267219				0.737	0.882698	0.876	0.631738							GO:0004719~protein-L-isoaspartate (D-aspartate) O-methyltransferase activity,GO:0008171~O-methyltransferase activity,GO:0008276~protein methyltransferase activity,		IPR000682:Protein-L-isoaspartate(D-aspartate) O-methyltransferase,			cytoplasm,lipoprotein,methyltransferase,myristate,transferase,		chain:Protein-L-isoaspartate O- methyltransferase domain-containing protein 1,lipid moiety-binding region:N-myristoyl glycine,
Pim3	proviral integration site 3			0.82	0.742352	0.869	0.427855				0.875	0.349237	0.92	0.208417				1.547	0.999028	1.312	0.686695			*	1.898	0.999816	1.528	0.684054				1.122	0.423926	1.057	0.291242						GO:0006468~protein amino acid phosphorylation,GO:0006793~phosphorus metabolic process,GO:0006796~phosphate metabolic process,GO:0007049~cell cycle,GO:0016310~phosphorylation,	GO:0000166~nucleotide binding,GO:0001882~nucleoside binding,GO:0001883~purine nucleoside binding,GO:0004672~protein kinase activity,GO:0004674~protein serine/threonine kinase activity,GO:0005524~ATP binding,GO:0017076~purine nucleotide binding,GO:0030554~adenyl nucleotide binding,GO:0032553~ribonucleotide binding,GO:0032555~purine ribonucleotide binding,GO:0032559~adenyl ribonucleotide binding,		IPR000719:Protein kinase, core,IPR002290:Serine/threonine protein kinase,IPR008271:Serine/threonine protein kinase, active site,IPR017441:Protein kinase, ATP binding site,IPR017442:Serine/threonine protein kinase-related,			atp-binding,cell cycle,kinase,nucleotide-binding,phosphoprotein,serine/threonine-protein kinase,transferase,	SM00220:S_TKc,	active site:Proton acceptor,binding site:ATP,chain:Serine/threonine-protein kinase pim-3,domain:Protein kinase,nucleotide phosphate-binding region:ATP,
Prpf39	PRP39 pre-mRNA processing factor 39 homolog (yeast)			0.588	0.995043	0.797	0.386868			*	0.512	0.999483	0.815	0.392276			*	0.56	0.997712	0.748	0.528611				0.767	0.577767	0.929	0.279577				0.775	0.733859	0.966	0.38748				RNA processing and modification,	GO:0006396~RNA processing,GO:0006397~mRNA processing,GO:0008380~RNA splicing,GO:0016071~mRNA metabolic process,		IPR003107:RNA-processing protein, HAT helix,IPR011990:Tetratricopeptide-like helical,			PIRSF038472:pre-mRNA-processing factor 39,	SM00386:HAT,	chain:Pre-mRNA-processing factor 39,compositionally biased region:Poly-Pro,repeat:HAT 1,repeat:HAT 2,repeat:HAT 3,repeat:HAT 4,repeat:HAT 5,repeat:HAT 6,repeat:HAT 7,splice variant,	alternative splicing,mrna processing,mrna splicing,nucleus,repeat,	(null)
Prpf40a	PRP40 pre-mRNA processing factor 40 homolog A (yeast)			0.699	0.913789	0.885	0.282254			*	0.525	0.991934	0.808	0.432256				0.584	0.964876	0.854	0.362628				0.734	0.901439	0.935	0.336823				0.688	0.984542	0.967	0.536278					RNA processing and modification,	GO:0006396~RNA processing,GO:0006397~mRNA processing,GO:0008380~RNA splicing,GO:0016071~mRNA metabolic process,		GO:0005654~nucleoplasm,GO:0016604~nuclear body,GO:0016607~nuclear speck,GO:0031974~membrane-enclosed lumen,GO:0031981~nuclear lumen,GO:0043233~organelle lumen,GO:0044451~nucleoplasm part,GO:0070013~intracellular organelle lumen,	IPR001202:WW/Rsp5/WWP,IPR002713:FF domain,	mmu03040:Spliceosome,	PIRSF037324:PIRSF037324,	acetylation,alternative splicing,mrna processing,mrna splicing,nucleus,phosphoprotein,repeat,	SM00441:FF,SM00456:WW,	chain:Pre-mRNA-processing factor 40 homolog A,domain:FF 1,domain:FF 2,domain:FF 3,domain:FF 4,domain:FF 5,domain:WW 1,domain:WW 2,modified residue,sequence conflict,splice variant,
Prune2	prune homolog 2 (Drosophila)			0.772	0.726989	0.951	0.464301				0.659	0.943352	0.947	0.629622			*	0.531	0.995931	0.801	0.350038				0.643	0.966415	0.839	0.475905				0.764	0.932114	0.977	0.573456						GO:0006915~apoptosis,GO:0008219~cell death,GO:0012501~programmed cell death,GO:0016265~death,			IPR001251:Cellular retinaldehyde-binding/triple function, C-terminal,			alternative splicing,Apoptosis,cytoplasm,	SM00516:SEC14,	chain:BNIP2 motif-containing molecule at the C- terminal region 1,chain:Protein prune homolog 2,compositionally biased region:Poly-Ser,domain:CRAL-TRIO,sequence conflict,short sequence motif:DHH motif,splice variant,
R3hdm1	R3H domain 1 (binds single-stranded nucleic acids)			0.587	0.997669	0.845	0.349288			*	0.55	0.980702	0.801	0.690814				0.567	0.949967	0.801	0.503823				1.22	0.54659	1.007	0.284508				0.648	0.985544	0.929	0.600404							IPR001374:Single-stranded nucleic acid binding R3H,				SM00393:R3H,	(null)	(null)	(null)
Rad23b	RAD23b homolog (S. cerevisiae)		*	0.525	0.998085	0.866	0.348521			*	0.497	0.999045	0.889	0.483309			*	0.468	0.998264	0.85	0.352683				0.6	0.980128	0.954	0.451281			*	0.496	0.999409	0.936	0.727919					GO:0006259~DNA metabolic process,GO:0006281~DNA repair,GO:0006289~nucleotide-excision repair,GO:0006508~proteolysis,GO:0006511~ubiquitin-dependent protein catabolic process,GO:0006974~response to DNA damage stimulus,GO:0007276~gamete generation,GO:0007283~spermatogenesis,GO:0009057~macromolecule catabolic process,GO:0010498~proteasomal protein catabolic process,GO:0019941~modification-dependent p…	GO:0000502~proteasome complex,	IPR000449:Ubiquitin-associated/translation elongation factor EF1B, N-terminal,IPR000626:Ubiquitin,IPR004806:UV excision repair protein Rad23,IPR006636:Heat shock chaperonin-binding,IPR014761:UV excision repair protein Rad23, C-terminal,IPR015360:XPC-binding domain,IPR015940:Ubiquitin-associated/translation elongation factor EF1B, N-terminal, eukaryote,IPR019954:Ubiquitin conserved site,IPR019955:…	GO:0003677~DNA binding,GO:0003684~damaged DNA binding,	mmu03420:Nucleotide excision repair,		SM00165:UBA,SM00213:UBQ,SM00727:STI1,	chain:UV excision repair protein RAD23 homolog B,compositionally biased region:Poly-Ala,compositionally biased region:Poly-Gly,compositionally biased region:Poly-Thr,domain:STI1,domain:UBA 1,domain:UBA 2,domain:Ubiquitin-like,helix,modified residue,	3d-structure,acetylation,cytoplasm,DNA damage,dna repair,nucleus,phosphoprotein,proteasome,repeat,ubl conjugation pathway,	(null)
Rsad2	radical S-adenosyl methionine domain containing 2			1.28	0.774373	1.171	0.390114				1.527	0.977748	1.389	0.691712			*	1.805	0.999502	1.572	0.774933				1.093	0.079406	1.048	0.049926				1.081	0.255693	1.078	0.177972						GO:0002252~immune effector process,GO:0006952~defense response,GO:0006955~immune response,GO:0009615~response to virus,GO:0051607~defense response to virus,	GO:0005506~iron ion binding,GO:0043167~ion binding,GO:0043169~cation binding,GO:0046872~metal ion binding,GO:0046914~transition metal ion binding,GO:0051536~iron-sulfur cluster binding,GO:0051540~metal cluster binding,	GO:0005783~endoplasmic reticulum,GO:0005886~plasma membrane,GO:0009898~internal side of plasma membrane,GO:0044459~plasma membrane part,	IPR006638:Elongator protein 3/MiaB/NifB,IPR007197:Radical SAM,			Antiviral defense,endoplasmic reticulum,iron,iron-sulfur,membrane,metal-binding,s-adenosyl-l-methionine,	SM00729:Elp3,	chain:Radical S-adenosyl methionine domain- containing protein 2,metal ion-binding site:Iron-sulfur (4Fe-4S-S-AdoMet),sequence conflict,
Rapgef6	Rap guanine nucleotide exchange factor (GEF) 6		*	0.549	0.998	0.789	0.505142			*	0.472	0.999651	0.766	0.61042			*	0.555	0.995581	0.755	0.573273				0.76	0.775389	0.873	0.33448				0.612	0.975157	0.822	0.531819					GO:0007242~intracellular signaling cascade,GO:0007264~small GTPase mediated signal transduction,GO:0051056~regulation of small GTPase mediated signal transduction,		IPR000159:Ras-association,IPR000595:Cyclic nucleotide-binding,IPR000651:Guanine nucleotide exchange factor for Ras-like GTPases, N-terminal,IPR001478:PDZ/DHR/GLGF,IPR001895:Guanine-nucleotide dissociation stimulator CDC25,IPR008937:Ras guanine nucleotide exchange factor,IPR014710:RmlC-like jelly roll fold,	GO:0005085~guanyl-nucleotide exchange factor activity,GO:0030695~GTPase regulator activity,GO:0060589~nucleoside-triphosphatase regulator activity,			SM00100:cNMP,SM00147:RasGEF,SM00228:PDZ,SM00229:RasGEFN,SM00314:RA,	(null)	(null)	(null)
Rif1	Rap1 interacting factor 1 homolog (yeast)			0.71	0.818592	0.929	0.305668			*	0.537	0.998903	0.906	0.373364			*	0.565	0.952078	0.887	0.326021				1.295	0.768765	1.097	0.382797				0.66	0.909576	1.007	0.51844						GO:0006974~response to DNA damage stimulus,GO:0007049~cell cycle,GO:0019827~stem cell maintenance,GO:0033554~cellular response to stress,GO:0045596~negative regulation of cell differentiation,GO:0048863~stem cell differentiation,GO:0048864~stem cell development,		GO:0000781~chromosome, telomeric region,GO:0001939~female pronucleus,GO:0001940~male pronucleus,GO:0005694~chromosome,GO:0005856~cytoskeleton,GO:0043228~non-membrane-bounded organelle,GO:0043232~intracellular non-membrane-bounded organelle,GO:0044427~chromosomal part,GO:0045120~pronucleus,				acetylation,alternative splicing,cell cycle,chromosomal protein,cytoplasm,cytoskeleton,DNA damage,nucleus,phosphoprotein,telomere,		chain:Telomere-associated protein RIF1,modified residue,region of interest:Interaction with condensed chromosomes in telophase,sequence conflict,splice variant,
Rora	RAR-related orphan receptor alpha			0.656	0.989152	0.819	0.478793			*	0.534	0.999497	0.805	0.49164				0.59	0.977329	0.845	0.37278				1.196	0.560984	1.04	0.236061				0.713	0.90512	0.972	0.492667					GO:0002694~regulation of leukocyte activation,GO:0006163~purine nucleotide metabolic process,GO:0006350~transcription,GO:0006355~regulation of transcription, DNA-dependent,GO:0006357~regulation of transcription from RNA polymerase II promoter,GO:0006809~nitric oxide biosynthetic process,GO:0009123~nucleoside monophosphate metabolic process,GO:0009187~cyclic nucleotide metabolic process,GO:0009891…		IPR000536:Nuclear hormone receptor, ligand-binding, core,IPR001628:Zinc finger, nuclear hormone receptor-type,IPR001723:Steroid hormone receptor,IPR003079:Nuclear receptor ROR,IPR008946:Nuclear hormone receptor, ligand-binding,IPR013088:Zinc finger, NHR/GATA-type,	GO:0003677~DNA binding,GO:0003700~transcription factor activity,GO:0003707~steroid hormone receptor activity,GO:0004879~ligand-dependent nuclear receptor activity,GO:0008270~zinc ion binding,GO:0030528~transcription regulator activity,GO:0043167~ion binding,GO:0043169~cation binding,GO:0043565~sequence-specific DNA binding,GO:0046872~metal ion binding,GO:0046914~transition metal ion binding,			SM00399:ZnF_C4,SM00430:HOLI,	chain:Nuclear receptor ROR-alpha,compositionally biased region:Gln-rich,cross-link:Glycyl lysine isopeptide (Lys-Gly) (interchain with G-Cter in SUMO),DNA-binding region:Nuclear receptor,region of interest:Hinge,region of interest:Ligand-binding,region of interest:Modulating,sequence conflict,sequence variant,splice variant,zinc finger region:NR C4-type,	activator,alternative splicing,direct protein sequencing,disease mutation,DNA binding,dna-binding,isopeptide bond,metal-binding,nucleus,phosphoprotein,receptor,Transcription,transcription factor,transcription regulation,ubl conjugation,zinc,zinc finger,zinc-finger,	(null)
[truncated: 95 more rows]
